# Supplementary material for: A DHODH inhibitor increases p53 synthesis and enhances tumor cell killing by p53 degradation blockage
Source: Nat Commun. 2018 Mar 16;9:1107. doi: 10.1038/s41467-018-03441-3 (PMC5856786; doi:10.1038/s41467-018-03441-3)
Supplement: Supplementary file 4 — Supplementary Data 1 [file 41467_2018_3441_MOESM4_ESM.xlsx]

## Sheet: legend
Differential expression analysed with DESeq2.
Dataset analysed with DESeq2. Michael I Love, Wolfgang Huber and Simon Anders (2014): Moderated estimation of fold change and dispersion for RNA-Seq data with DESeq2. Genome Biolog
Gene	ENSEMBL identifier
baseMean	mean of normalized counts for all samples
log2FoldChange	log2 fold change (MAP): condition drug vs DMSO
lfcSE	standard error: condition drug vs DMSO
stat	Wald statistic: condition drug vs DMSO
pvalue	Wald test p-value: condition drug vs DMSO
padj	BH adjusted p-values
Gene onthology analysed with Babelomics 5
http://babelomics.bioinfo.cipf.es/
Babelomics 5.0: functional interpretation for new generations of genomic data. Nucl. Acids Res. (1 July 2015) 43 (W1): W117-W121. doi: 10.1093/nar/gkv384
List of grous upregulated (up) and downregulated (down) respect to the bulck of the genome are shown. Enrichements were performed agains the interprot and the GO slim databases.
Differentially expressed genes with an adjusted p-value < 0.01 were used for the analysis, and the rest of detected genes were used as universe of detected genes.

## Sheet: Drug HZ00vsDMSO
Gene	baseMean	log2FoldChange	lfcSE	stat	pvalue	padj
ENSG00000204569	1805.17	-2.24416	0.0639002	-35.1198	3.36529e-270	6.54716e-266
ENSG00000221926	1224.92	-1.70718	0.0707434	-24.132	1.1535e-128	1.12206e-124
ENSG00000197153	2256.53	-1.47724	0.0627005	-23.5602	9.86077e-123	6.39471e-119
ENSG00000277224	2056.81	-1.40766	0.0673843	-20.89	6.60863e-97	3.21427e-93
ENSG00000166436	923.129	-1.5997	0.0775162	-20.637	1.27871e-94	4.97546e-91
ENSG00000130749	3573.46	-1.2221	0.0594611	-20.553	7.23333e-94	2.34541e-90
ENSG00000121101	853.703	-1.92288	0.0938644	-20.4857	2.88927e-93	8.03011e-90
ENSG00000276410	2253.25	-1.49482	0.0737499	-20.2687	2.42805e-91	5.90471e-88
ENSG00000196890	1795.85	-1.52467	0.0763775	-19.9623	1.17153e-88	2.53247e-85
ENSG00000179818	2303.16	-1.09494	0.0563514	-19.4305	4.25974e-84	8.28732e-81
ENSG00000165494	1363.89	-1.41128	0.0730215	-19.3269	3.19029e-83	5.64246e-80
ENSG00000273802	3016.08	-1.28765	0.0668258	-19.2688	9.82742e-83	1.59327e-79
ENSG00000167772	495.003	1.92242	0.100556	19.118	1.78929e-81	2.67774e-78
ENSG00000181218	1273.84	-1.57835	0.0832963	-18.9487	4.53001e-80	6.29509e-77
ENSG00000233098	3601.66	-0.974093	0.0516438	-18.8618	2.3528e-79	3.05159e-76
ENSG00000181222	19038	0.768115	0.0429818	17.8707	1.99479e-71	2.42554e-68
ENSG00000121440	3785.81	1.12543	0.0647003	17.3946	9.06978e-68	1.03796e-64
ENSG00000184357	3714.65	-1.07462	0.0624136	-17.2176	1.95799e-66	2.11626e-63
ENSG00000265843	4638.93	-1.05257	0.0614217	-17.1368	7.88768e-66	8.07657e-63
ENSG00000278272	4866.88	-1.09864	0.0645134	-17.0296	4.95576e-65	4.82071e-62
ENSG00000215417	1254.72	-1.09392	0.0644388	-16.9761	1.23515e-64	1.14428e-61
ENSG00000150995	3270.79	1.04846	0.0630851	16.6198	5.00668e-62	4.4275e-59
ENSG00000171033	997.522	1.22234	0.0738485	16.552	1.54977e-61	1.3109e-58
ENSG00000066279	14060.8	-0.74159	0.0449694	-16.491	4.25971e-61	3.45303e-58
ENSG00000274641	2321.4	-1.11027	0.0676591	-16.4098	1.62763e-60	1.26663e-57
ENSG00000099875	2426.28	1.01886	0.0621568	16.3918	2.18719e-60	1.63661e-57
ENSG00000204388	2516.19	0.933967	0.0572429	16.3158	7.61469e-60	5.48681e-57
ENSG00000137807	4759.1	-0.70015	0.0430345	-16.2695	1.62503e-59	1.12911e-56
ENSG00000278705	3271.33	-1.01161	0.0624922	-16.1878	6.14786e-59	4.12437e-56
ENSG00000110925	2418.42	0.885437	0.0559787	15.8174	2.36045e-56	1.53075e-53
ENSG00000228526	1124.78	1.23078	0.0779215	15.7952	3.35904e-56	2.10807e-53
ENSG00000135333	1157.09	1.27481	0.0809778	15.7428	7.70139e-56	4.6822e-53
ENSG00000172965	4632.57	-0.727272	0.0464689	-15.6507	3.28413e-55	1.93615e-52
ENSG00000228824	634.387	-1.50822	0.0976947	-15.4381	9.07498e-54	5.19276e-51
ENSG00000188818	933.144	-1.12021	0.073123	-15.3195	5.66516e-53	3.14902e-50
ENSG00000186185	3768.85	-0.754657	0.0492815	-15.3132	6.24234e-53	3.37346e-50
ENSG00000124610	562.331	-1.52689	0.10044	-15.2021	3.42635e-52	1.80161e-49
ENSG00000273983	1541.97	-1.13586	0.0747301	-15.1995	3.56142e-52	1.82335e-49
ENSG00000184260	4844.14	-0.950808	0.0627007	-15.1642	6.10006e-52	3.04299e-49
ENSG00000277075	4291.32	-0.932169	0.0622323	-14.9789	1.00916e-50	4.9083e-48
ENSG00000124575	6650.8	-0.910249	0.0611207	-14.8927	3.6783e-50	1.7454e-47
ENSG00000266736	262.271	-1.67964	0.113027	-14.8605	5.94712e-50	2.75479e-47
ENSG00000226057	2841.19	-0.907201	0.061375	-14.7813	1.93445e-49	8.75228e-47
ENSG00000108506	1550.91	-0.877097	0.0593471	-14.7791	1.99825e-49	8.83543e-47
ENSG00000140451	623.576	-1.2313	0.0834406	-14.7566	2.79182e-49	1.207e-46
ENSG00000275714	1971.22	-1.01697	0.0691336	-14.7101	5.54886e-49	2.3468e-46
ENSG00000141068	958.339	1.07517	0.0745064	14.4306	3.32121e-47	1.37477e-44
ENSG00000134186	2399.58	-0.778731	0.0539791	-14.4265	3.52436e-47	1.42847e-44
ENSG00000189060	4075.76	-0.863393	0.0601175	-14.3617	8.99329e-47	3.57071e-44
ENSG00000115875	7891.68	-0.571214	0.0398524	-14.3332	1.35673e-46	5.27902e-44
ENSG00000198727	37856.4	-0.659156	0.0464988	-14.1758	1.29412e-45	4.93669e-43
ENSG00000185838	403.574	-1.38503	0.098223	-14.1008	3.75348e-45	1.40431e-42
ENSG00000263327	679.366	-1.24885	0.088599	-14.0956	4.04412e-45	1.4845e-42
ENSG00000277775	2194.76	-0.897812	0.0639626	-14.0365	9.31953e-45	3.35762e-42
ENSG00000275713	1710.13	-1.01195	0.0725785	-13.9428	3.47864e-44	1.23049e-41
ENSG00000277149	2882.91	0.845483	0.0606928	13.9305	4.13314e-44	1.4359e-41
ENSG00000100201	13010.5	-0.564967	0.0407836	-13.8528	1.22368e-43	4.1766e-41
ENSG00000141441	1413.04	0.97144	0.0705238	13.7746	3.62147e-43	1.21475e-40
ENSG00000266086	1386.5	-0.891685	0.0648082	-13.7588	4.50765e-43	1.48638e-40
ENSG00000196747	3372.28	-0.879212	0.0640849	-13.7195	7.76067e-43	2.49272e-40
ENSG00000278828	3751.86	-0.893095	0.0650992	-13.719	7.81578e-43	2.49272e-40
ENSG00000172086	360.785	-1.37832	0.101314	-13.6044	3.77102e-42	1.18331e-39
ENSG00000241170	343.026	-1.40129	0.103266	-13.5697	6.05698e-42	1.87045e-39
ENSG00000173926	388.008	1.4267	0.105345	13.5431	8.69852e-42	2.64421e-39
ENSG00000145632	5051.68	0.651465	0.04819	13.5187	1.21334e-41	3.63162e-39
ENSG00000204389	1695.88	0.84437	0.0627916	13.4472	3.19819e-41	9.42738e-39
ENSG00000203709	1262.72	0.942878	0.0701991	13.4315	3.95363e-41	1.14803e-38
ENSG00000156113	5845.26	-0.685699	0.0512562	-13.3779	8.14513e-41	2.33035e-38
ENSG00000274618	1752.24	-0.952081	0.0713582	-13.3423	1.31384e-40	3.70445e-38
ENSG00000273703	2424.83	-1.44374	0.108944	-13.2521	4.38574e-40	1.21892e-37
ENSG00000123485	3855.68	-0.677852	0.0511984	-13.2397	5.17497e-40	1.41802e-37
ENSG00000159388	537.165	1.25489	0.0948377	13.2319	5.74011e-40	1.55103e-37
ENSG00000165675	2944.72	0.757088	0.0574911	13.1688	1.32749e-39	3.53784e-37
ENSG00000198826	5950.36	-0.617843	0.047252	-13.0755	4.54667e-39	1.19534e-36
ENSG00000166669	1959.63	0.932929	0.0713647	13.0727	4.71678e-39	1.22353e-36
ENSG00000276368	2995.76	-0.877747	0.0672903	-13.0442	6.85817e-39	1.7556e-36
ENSG00000276216	340.196	-1.49863	0.115066	-13.0242	8.9155e-39	2.25261e-36
ENSG00000162783	1976.94	0.795257	0.0610911	13.0176	9.72237e-39	2.42498e-36
ENSG00000139354	2200.56	-0.708065	0.0545283	-12.9853	1.48286e-38	3.65178e-36
ENSG00000065485	2748.26	0.700283	0.0540669	12.9521	2.28501e-38	5.55685e-36
ENSG00000262660	807.189	-0.987291	0.0763487	-12.9313	2.99561e-38	7.195e-36
ENSG00000274997	3529.93	-0.774175	0.0600196	-12.8987	4.57744e-38	1.08603e-35
ENSG00000184678	5996.22	-0.788326	0.0614141	-12.8362	1.02736e-37	2.4081e-35
ENSG00000134690	2367.93	-0.784533	0.0611574	-12.8281	1.14127e-37	2.64326e-35
ENSG00000205209	359.657	-1.29495	0.101554	-12.7513	3.06542e-37	7.01621e-35
ENSG00000177463	4169.64	-0.57551	0.0453332	-12.6951	6.29279e-37	1.42356e-34
ENSG00000166833	1289.26	-0.861108	0.0679002	-12.682	7.4449e-37	1.66483e-34
ENSG00000162231	3683.23	0.646091	0.0510468	12.6568	1.02552e-36	2.26722e-34
ENSG00000103044	539.355	1.10103	0.0872826	12.6145	1.75651e-36	3.83964e-34
ENSG00000173163	3441.89	0.809883	0.064212	12.6127	1.79841e-36	3.88756e-34
ENSG00000092853	7528.13	0.515488	0.0408925	12.606	1.95797e-36	4.14047e-34
ENSG00000165868	1044.12	0.870474	0.0690523	12.606	1.95639e-36	4.14047e-34
ENSG00000175573	1606.1	0.858256	0.0681566	12.5924	2.32446e-36	4.86262e-34
ENSG00000186834	4116.45	0.689343	0.0549411	12.5469	4.13164e-36	8.55117e-34
ENSG00000115163	1269.32	-0.871762	0.0695448	-12.5353	4.78816e-36	9.80565e-34
ENSG00000280683	1492.21	-0.901502	0.0719462	-12.5302	5.10252e-36	1.03406e-33
ENSG00000065809	1549.2	0.931682	0.0745421	12.4987	7.58567e-36	1.52143e-33
ENSG00000158406	4995.84	-0.732835	0.058725	-12.4791	9.70803e-36	1.92724e-33
ENSG00000248932	242.36	-1.42276	0.11455	-12.4204	2.02518e-35	3.97979e-33
ENSG00000248489	285.316	-1.39068	0.112405	-12.3721	3.70221e-35	7.20264e-33
ENSG00000124224	1476.47	0.841621	0.0680588	12.3661	3.98763e-35	7.68113e-33
ENSG00000251388	649.356	-1.01859	0.0824916	-12.3478	5.00481e-35	9.54593e-33
ENSG00000152795	8781.08	-0.551999	0.044739	-12.3382	5.63979e-35	1.06526e-32
ENSG00000275538	376.944	-1.4223	0.115523	-12.3118	7.83034e-35	1.4648e-32
ENSG00000135541	3635.17	0.720926	0.058684	12.2849	1.09182e-34	2.02299e-32
ENSG00000187391	2478.43	-0.826364	0.0675754	-12.2288	2.18221e-34	4.00517e-32
ENSG00000165632	3109.84	0.731928	0.0600877	12.181	3.92415e-34	7.13499e-32
ENSG00000135838	920.202	0.992044	0.0815244	12.1687	4.5639e-34	8.22137e-32
ENSG00000254726	1299.36	-0.823429	0.0678173	-12.1419	6.33562e-34	1.13082e-31
ENSG00000177076	400.964	1.3023	0.107616	12.1014	1.03869e-33	1.83706e-31
ENSG00000272645	426.051	-1.1635	0.096242	-12.0893	1.20283e-33	2.1082e-31
ENSG00000143353	1466.63	-0.734249	0.0607525	-12.0859	1.25356e-33	2.15824e-31
ENSG00000156206	395.608	-1.9532	0.161605	-12.0863	1.24768e-33	2.15824e-31
ENSG00000259786	619.593	-1.05479	0.0878967	-12.0003	3.53929e-33	6.04008e-31
ENSG00000096060	1856.99	0.707039	0.0591442	11.9545	6.15021e-33	1.04045e-30
ENSG00000074181	901.873	-0.857349	0.0717969	-11.9413	7.20795e-33	1.20889e-30
ENSG00000111885	1143.19	0.869895	0.0729792	11.9198	9.33812e-33	1.55276e-30
ENSG00000260456	438.335	-1.13609	0.0953513	-11.9148	9.90969e-33	1.63384e-30
ENSG00000077522	572.833	1.14532	0.0964517	11.8745	1.60568e-32	2.62509e-30
ENSG00000203804	539.762	-1.08393	0.091603	-11.8329	2.63709e-32	4.27539e-30
ENSG00000239498	1174.91	-0.924019	0.0783127	-11.7991	3.94575e-32	6.34418e-30
ENSG00000172716	3475.36	0.582333	0.0495289	11.7574	6.46652e-32	1.0312e-29
ENSG00000122884	3068.15	0.617521	0.0526003	11.7399	7.96061e-32	1.25913e-29
ENSG00000276966	6301.39	-0.721087	0.0619796	-11.6343	2.75958e-31	4.32965e-29
ENSG00000122547	585.223	1.13653	0.0977	11.6328	2.80597e-31	4.36721e-29
ENSG00000087586	4116.34	-0.577218	0.0497501	-11.6023	4.0092e-31	6.19039e-29
ENSG00000118523	1827.21	-0.681638	0.0588865	-11.5754	5.4887e-31	8.40808e-29
ENSG00000168936	934.528	0.845533	0.0731104	11.5652	6.18738e-31	9.40434e-29
ENSG00000155592	1009.52	-0.820723	0.0713594	-11.5013	1.30001e-30	1.9606e-28
ENSG00000144891	234.741	1.43921	0.125328	11.4836	1.59523e-30	2.38732e-28
ENSG00000114841	1144.04	-0.836117	0.0728382	-11.4791	1.68007e-30	2.4951e-28
ENSG00000085982	1738.33	-0.658718	0.0573881	-11.4783	1.69554e-30	2.49899e-28
ENSG00000011677	938.016	-0.843203	0.0735259	-11.4681	1.90795e-30	2.79091e-28
ENSG00000142871	2993.97	-0.661707	0.0578334	-11.4416	2.59042e-30	3.76094e-28
ENSG00000250961	3676.21	-1.25633	0.110227	-11.3977	4.29433e-30	6.18861e-28
ENSG00000149636	3036.53	0.568665	0.0501182	11.3465	7.72028e-30	1.1044e-27
ENSG00000153094	1100.2	0.865835	0.0763899	11.3344	8.86208e-30	1.25848e-27
ENSG00000207205	298.259	-1.30893	0.115881	-11.2955	1.38121e-29	1.94721e-27
ENSG00000204406	2647.56	-0.643897	0.0571798	-11.2609	2.04617e-29	2.8639e-27
ENSG00000049130	650.952	1.03218	0.0918877	11.2331	2.80515e-29	3.89816e-27
ENSG00000130589	2052.72	0.628701	0.0562514	11.1766	5.30741e-29	7.3231e-27
ENSG00000169857	3545.45	0.719591	0.0645244	11.1522	6.98361e-29	9.56804e-27
ENSG00000125657	482.622	1.03756	0.0931977	11.1329	8.67384e-29	1.18007e-26
ENSG00000006740	874.145	0.893091	0.080394	11.1089	1.13514e-28	1.53362e-26
ENSG00000149212	929.006	0.804334	0.0725756	11.0827	1.52192e-28	2.04199e-26
ENSG00000234231	126.26	-1.54727	0.140218	-11.0348	2.59707e-28	3.46068e-26
ENSG00000106479	97.9852	-1.6626	0.15072	-11.031	2.70842e-28	3.56029e-26
ENSG00000262074	495.184	-1.59844	0.144903	-11.0311	2.70619e-28	3.56029e-26
ENSG00000139289	12624.5	-0.582527	0.0532424	-10.941	7.33479e-28	9.57707e-26
ENSG00000157680	255.033	-1.26518	0.115873	-10.9186	9.39016e-28	1.2179e-25
ENSG00000248869	846.177	-0.841067	0.0770585	-10.9147	9.80987e-28	1.26391e-25
ENSG00000225506	247.098	-1.2716	0.11694	-10.874	1.53384e-27	1.96321e-25
ENSG00000232284	580.784	-1.00351	0.0922906	-10.8733	1.54452e-27	1.96396e-25
ENSG00000262202	162.794	-1.52004	0.139911	-10.8644	1.70384e-27	2.15248e-25
ENSG00000117724	22615.8	-0.446627	0.0411143	-10.863	1.72895e-27	2.17011e-25
ENSG00000171984	1491.45	0.725193	0.0671716	10.7961	3.5908e-27	4.47815e-25
ENSG00000184205	711.05	0.854189	0.079258	10.7773	4.4052e-27	5.4588e-25
ENSG00000111877	2184.31	0.674684	0.0626305	10.7725	4.64449e-27	5.7189e-25
ENSG00000170836	2536.41	0.631496	0.0586957	10.7588	5.38645e-27	6.59077e-25
ENSG00000125864	413.304	-1.03755	0.0966194	-10.7385	6.70969e-27	8.15856e-25
ENSG00000154654	2669.28	-0.608178	0.0568073	-10.706	9.54241e-27	1.15309e-24
ENSG00000274267	8804.42	-0.655747	0.061321	-10.6937	1.08971e-26	1.30866e-24
ENSG00000067113	2012.82	0.698121	0.0653029	10.6905	1.12748e-26	1.34572e-24
ENSG00000135605	381.263	1.13038	0.105976	10.6664	1.46138e-26	1.73361e-24
ENSG00000214279	1149.01	-0.781943	0.0733331	-10.6629	1.51797e-26	1.78982e-24
ENSG00000245532	40173	-0.616661	0.0578578	-10.6582	1.59623e-26	1.87076e-24
ENSG00000197061	7563.5	-0.593221	0.0556828	-10.6536	1.67817e-26	1.95502e-24
ENSG00000197019	582.304	0.933304	0.0877112	10.6406	1.92792e-26	2.2326e-24
ENSG00000121988	1215.16	-0.703756	0.0661699	-10.6356	2.0355e-26	2.34323e-24
ENSG00000136720	1226.12	0.706921	0.0665014	10.6302	2.1572e-26	2.46873e-24
ENSG00000231599	563.824	-0.977604	0.0921253	-10.6117	2.62982e-26	2.99199e-24
ENSG00000168137	8486.55	-0.426859	0.040254	-10.6041	2.85114e-26	3.22494e-24
ENSG00000131051	15853.7	-0.436712	0.0413415	-10.5635	4.3974e-26	4.94517e-24
ENSG00000166012	6785.74	-0.456258	0.0432216	-10.5562	4.75319e-26	5.31456e-24
ENSG00000121671	607.291	0.906795	0.0860656	10.5361	5.89027e-26	6.5483e-24
ENSG00000095752	961.011	0.789799	0.0750316	10.5262	6.54108e-26	7.2305e-24
ENSG00000126803	404.881	1.05286	0.100206	10.507	8.02246e-26	8.81791e-24
ENSG00000072571	2421.54	-0.592138	0.056539	-10.4731	1.14815e-25	1.2549e-23
ENSG00000158158	996.075	0.78373	0.0748447	10.4714	1.16871e-25	1.27023e-23
ENSG00000143819	1413.99	0.650273	0.0621553	10.4621	1.29022e-25	1.39452e-23
ENSG00000143384	11169.6	-0.415799	0.0398008	-10.447	1.51234e-25	1.62555e-23
ENSG00000143624	4643.23	-0.540047	0.051716	-10.4425	1.58495e-25	1.69425e-23
ENSG00000143367	1038.27	0.751086	0.0721396	10.4116	2.19592e-25	2.33451e-23
ENSG00000131459	1618.04	0.621688	0.0598747	10.3831	2.95868e-25	3.12832e-23
ENSG00000076641	2475.4	0.664088	0.0640874	10.3622	3.68273e-25	3.87284e-23
ENSG00000163029	5516.95	0.462594	0.0447733	10.3319	5.05433e-25	5.28666e-23
ENSG00000169933	1702.01	-0.755596	0.0731386	-10.331	5.10177e-25	5.30775e-23
ENSG00000077092	2651.77	0.582405	0.056408	10.3249	5.43988e-25	5.62941e-23
ENSG00000198964	3180.86	0.646551	0.0626243	10.3243	5.47174e-25	5.63242e-23
ENSG00000164306	863.584	-0.746398	0.0723069	-10.3226	5.56703e-25	5.6705e-23
ENSG00000261556	430.845	-0.947342	0.0917688	-10.3231	5.53841e-25	5.6705e-23
ENSG00000105011	3016.64	0.522819	0.0506572	10.3207	5.67994e-25	5.75538e-23
ENSG00000162849	2067.84	-0.613719	0.0595628	-10.3037	6.77833e-25	6.79755e-23
ENSG00000124635	2287.13	-1.27535	0.123774	-10.3039	6.76574e-25	6.79755e-23
ENSG00000022976	498.147	-0.9201	0.0893214	-10.301	6.97315e-25	6.95705e-23
ENSG00000125449	332.944	-1.0559	0.102592	-10.2923	7.63387e-25	7.5774e-23
ENSG00000130766	750.052	0.890353	0.0865236	10.2903	7.79422e-25	7.65841e-23
ENSG00000259755	180.508	-1.29333	0.125683	-10.2904	7.78241e-25	7.65841e-23
ENSG00000227110	867.817	-0.767854	0.0747431	-10.2732	9.30246e-25	9.09444e-23
ENSG00000157216	4420.95	0.581989	0.0567239	10.26	1.06664e-24	1.03758e-22
ENSG00000114790	1729.02	0.662011	0.0645939	10.2488	1.19793e-24	1.15949e-22
ENSG00000101447	3824.27	-0.51021	0.0498054	-10.2441	1.25812e-24	1.21172e-22
ENSG00000231185	1710.19	-0.708067	0.0692197	-10.2293	1.46617e-24	1.40514e-22
ENSG00000160606	336.42	1.05777	0.103706	10.1997	1.98939e-24	1.89723e-22
ENSG00000153936	1897.5	0.704625	0.0693234	10.1643	2.86126e-24	2.71541e-22
ENSG00000198331	836.37	-0.726557	0.0715967	-10.1479	3.38533e-24	3.19716e-22
ENSG00000127952	870.258	-0.736439	0.0725832	-10.1461	3.44753e-24	3.24018e-22
ENSG00000261609	2483.65	0.573758	0.0565633	10.1436	3.53688e-24	3.30817e-22
ENSG00000155749	112.953	-1.45465	0.143473	-10.1389	3.7141e-24	3.45731e-22
ENSG00000091656	3930.44	-0.453809	0.0447794	-10.1343	3.89056e-24	3.60433e-22
ENSG00000251136	1689.26	-0.622262	0.0614723	-10.1227	4.38363e-24	4.04187e-22
ENSG00000257242	2569.96	-1.09627	0.108427	-10.1107	4.95401e-24	4.54624e-22
ENSG00000157110	1818.86	0.63419	0.0628063	10.0975	5.66412e-24	5.17349e-22
ENSG00000177738	623.05	-0.824566	0.0819392	-10.0631	8.0396e-24	7.3089e-22
ENSG00000149548	1796.28	0.596744	0.0594454	10.0385	1.03207e-23	9.33907e-22
ENSG00000154274	983.146	0.763851	0.0762107	10.0229	1.20924e-23	1.08916e-21
ENSG00000230189	404.467	-0.998402	0.0996945	-10.0146	1.31485e-23	1.17882e-21
ENSG00000182326	185.802	-1.25037	0.12495	-10.0069	1.42099e-23	1.26813e-21
ENSG00000100592	957.901	0.756771	0.0756338	10.0057	1.4385e-23	1.2779e-21
ENSG00000130940	317.519	1.07359	0.107362	9.9997	1.52866e-23	1.35182e-21
ENSG00000144278	3325.24	0.572042	0.0572344	9.99472	1.60745e-23	1.40869e-21
ENSG00000156970	4209.91	-0.496642	0.0496896	-9.99489	1.60472e-23	1.40869e-21
ENSG00000134152	2604.73	0.593491	0.0593936	9.99251	1.64369e-23	1.43399e-21
ENSG00000175305	2063.64	0.559654	0.0560168	9.99082	1.67201e-23	1.45219e-21
ENSG00000231887	90.4477	-1.50717	0.150916	-9.98683	1.74064e-23	1.50507e-21
ENSG00000130449	6721.24	0.520461	0.0521247	9.98492	1.77446e-23	1.52753e-21
ENSG00000182667	6864.34	-0.463022	0.0464561	-9.96686	2.12848e-23	1.82421e-21
ENSG00000068024	5887.09	-0.472801	0.0474779	-9.95832	2.31941e-23	1.97913e-21
ENSG00000236088	2209.37	0.627888	0.063141	9.94422	2.67272e-23	2.27064e-21
ENSG00000204839	730.52	-0.834015	0.0839206	-9.93815	2.8406e-23	2.40278e-21
ENSG00000237781	85.0847	-1.5402	0.155123	-9.92893	3.11569e-23	2.62406e-21
ENSG00000273748	2189.58	0.531829	0.0535808	9.92574	3.21703e-23	2.69773e-21
ENSG00000174136	2329.72	-0.507204	0.0512403	-9.89853	4.22442e-23	3.5273e-21
ENSG00000106025	652.765	0.798737	0.0807472	9.89183	4.51714e-23	3.7556e-21
ENSG00000082497	3107.7	-0.543718	0.0550037	-9.88513	4.82959e-23	3.99828e-21
ENSG00000167216	225.103	-1.22154	0.123657	-9.87845	5.16245e-23	4.25574e-21
ENSG00000196782	5767.4	-0.540485	0.0547294	-9.87559	5.31201e-23	4.36056e-21
ENSG00000143797	3098.71	0.566334	0.0573789	9.87008	5.61219e-23	4.58761e-21
ENSG00000175063	2840.98	-0.570844	0.0578626	-9.8655	5.87419e-23	4.78169e-21
ENSG00000168140	215.13	1.24948	0.126751	9.85773	6.34665e-23	5.14475e-21
ENSG00000144445	2047.63	0.617824	0.0627478	9.84614	7.12306e-23	5.75017e-21
ENSG00000110046	1651.91	0.628397	0.0638353	9.84403	7.27371e-23	5.84752e-21
ENSG00000130522	3383.53	0.568261	0.0578009	9.83134	8.25103e-23	6.60592e-21
ENSG00000131149	1421.8	-0.604748	0.061561	-9.82355	8.91461e-23	7.10794e-21
ENSG00000160949	3422.23	0.474184	0.0482876	9.81999	9.23493e-23	7.33329e-21
ENSG00000061337	2781.74	0.495325	0.0504834	9.81164	1.00322e-22	7.934e-21
ENSG00000171889	4747.21	0.469605	0.0478883	9.80626	1.05814e-22	8.33448e-21
ENSG00000105771	1755.61	-0.614994	0.0627248	-9.80464	1.07533e-22	8.43571e-21
ENSG00000197594	565.792	0.887251	0.0905021	9.80365	1.08585e-22	8.48405e-21
ENSG00000164300	1647.77	0.688166	0.0702566	9.79504	1.18255e-22	9.20259e-21
ENSG00000272405	1296.58	-0.71538	0.073039	-9.7945	1.18885e-22	9.21479e-21
ENSG00000145743	4118.17	-0.516135	0.0527247	-9.78923	1.25245e-22	9.66921e-21
ENSG00000186416	1638.57	-0.586859	0.0601043	-9.764	1.60692e-22	1.23568e-20
ENSG00000131374	7750.85	-0.444556	0.0455392	-9.76204	1.63824e-22	1.2548e-20
ENSG00000178217	135.186	-1.38674	0.142293	-9.74566	1.92516e-22	1.46879e-20
ENSG00000144485	314.117	1.04833	0.107577	9.74494	1.93902e-22	1.47358e-20
ENSG00000118193	4445.12	-0.430984	0.0442711	-9.7351	2.13603e-22	1.61698e-20
ENSG00000145819	3548.87	0.608853	0.0625512	9.73367	2.16637e-22	1.6336e-20
ENSG00000182185	3842.76	-0.587358	0.0603865	-9.72664	2.32141e-22	1.74374e-20
ENSG00000171126	279.612	1.11847	0.115095	9.71782	2.53142e-22	1.89418e-20
ENSG00000151229	4546.27	0.538398	0.055406	9.71733	2.54374e-22	1.89611e-20
ENSG00000198786	48107.8	-0.480143	0.0494535	-9.70898	2.76082e-22	2.05007e-20
ENSG00000095637	1807.46	0.683377	0.0705244	9.68993	3.32757e-22	2.46151e-20
ENSG00000178425	2110.86	0.629687	0.0650039	9.68692	3.4272e-22	2.52562e-20
ENSG00000087842	2625.78	0.568174	0.0587463	9.67166	3.97879e-22	2.92103e-20
ENSG00000112081	13476.6	-0.419133	0.0434183	-9.65338	4.75621e-22	3.46562e-20
ENSG00000127948	2370.97	0.507389	0.05256	9.65352	4.74953e-22	3.46562e-20
ENSG00000110400	2221.28	0.542211	0.0562291	9.64288	5.26901e-22	3.82495e-20
ENSG00000116667	2455.88	0.626975	0.0652633	9.60686	7.47959e-22	5.40949e-20
ENSG00000248294	88.8274	-1.47019	0.153529	-9.57597	1.00901e-21	7.26337e-20
ENSG00000100647	1279.4	0.684574	0.0714908	9.57569	1.01176e-21	7.26337e-20
ENSG00000114054	2491.01	0.484186	0.050632	9.56284	1.14574e-21	8.19496e-20
ENSG00000144868	2279.13	0.612158	0.064069	9.55466	1.23987e-21	8.83578e-20
ENSG00000196550	168.63	-1.27302	0.133315	-9.54895	1.31016e-21	9.30259e-20
ENSG00000138780	2668.86	0.536863	0.0562263	9.54826	1.31899e-21	9.33123e-20
ENSG00000201801	97.8761	-1.42418	0.149614	-9.51907	1.74734e-21	1.23168e-19
ENSG00000111684	2722.33	0.514222	0.0540317	9.51705	1.78163e-21	1.25132e-19
ENSG00000162063	3437.83	-0.497482	0.0523156	-9.50925	1.92043e-21	1.34395e-19
ENSG00000161513	631.347	0.787079	0.0829009	9.49421	2.2188e-21	1.54719e-19
ENSG00000265185	344.538	-0.956733	0.100912	-9.48087	2.52163e-21	1.75208e-19
ENSG00000126216	5917.97	0.43859	0.0463477	9.46305	2.99087e-21	2.07073e-19
ENSG00000197182	4494	-0.542432	0.0574997	-9.43364	3.96094e-21	2.73263e-19
ENSG00000153823	584.221	0.903989	0.0958974	9.42663	4.23464e-21	2.91113e-19
ENSG00000145246	1714.82	0.554288	0.0588352	9.42103	4.46686e-21	3.05996e-19
ENSG00000231672	355.36	-0.956808	0.101576	-9.41963	4.52681e-21	3.09014e-19
ENSG00000186480	2094.5	0.527931	0.0560774	9.41433	4.76107e-21	3.23869e-19
ENSG00000265646	681.546	-0.756227	0.080425	-9.40288	5.30877e-21	3.59868e-19
ENSG00000114019	3945.04	-0.533828	0.0568865	-9.38409	6.34642e-21	4.28714e-19
ENSG00000150907	1217.08	0.666739	0.0710852	9.37944	6.63265e-21	4.46499e-19
ENSG00000180573	2424.89	-1.02705	0.109524	-9.37737	6.76368e-21	4.5375e-19
ENSG00000177853	2696.62	-0.500157	0.0533507	-9.37489	6.92456e-21	4.62946e-19
ENSG00000129116	1299.34	0.624819	0.0666553	9.37389	6.99091e-21	4.65782e-19
ENSG00000279602	852.731	-0.70275	0.0750375	-9.36532	7.58236e-21	5.03464e-19
ENSG00000227308	3221.68	0.594255	0.0634852	9.36053	7.93395e-21	5.25017e-19
ENSG00000134057	6698.31	-0.467102	0.0499232	-9.3564	8.24961e-21	5.44055e-19
ENSG00000161011	20790.5	0.390526	0.0417552	9.35275	8.53944e-21	5.61266e-19
ENSG00000118432	613.977	-0.775795	0.0829947	-9.34753	8.97202e-21	5.87713e-19
ENSG00000067082	3103.56	-0.483971	0.0517802	-9.34663	9.04823e-21	5.90716e-19
ENSG00000049883	1011.52	-0.652077	0.0697962	-9.34258	9.40179e-21	6.11745e-19
ENSG00000256287	903.262	-0.672805	0.0720408	-9.33922	9.70437e-21	6.29328e-19
ENSG00000242021	287.873	-1.05878	0.113399	-9.33672	9.93628e-21	6.42227e-19
ENSG00000185000	1120.6	0.646874	0.0693953	9.32158	1.14621e-20	7.38397e-19
ENSG00000236451	285.029	-1.04877	0.112543	-9.31883	1.17627e-20	7.5526e-19
ENSG00000170417	544.005	0.853848	0.0916327	9.31816	1.18376e-20	7.57567e-19
ENSG00000196787	3327.11	-0.940953	0.101032	-9.31343	1.23768e-20	7.89477e-19
ENSG00000172888	1974.54	-0.496667	0.0534312	-9.29545	1.4658e-20	9.31932e-19
ENSG00000171951	251.261	-1.08565	0.116832	-9.29243	1.50802e-20	9.55651e-19
ENSG00000044574	25320.6	0.375389	0.0404016	9.29145	1.52208e-20	9.61428e-19
ENSG00000197989	1465.12	-0.623354	0.0671111	-9.2884	1.56629e-20	9.86152e-19
ENSG00000197140	300.574	-1.1026	0.11877	-9.28352	1.63967e-20	1.02902e-18
ENSG00000165487	4228.7	0.498455	0.0537149	9.27964	1.70055e-20	1.0638e-18
ENSG00000166263	2358.39	0.508063	0.0547583	9.27827	1.72246e-20	1.07405e-18
ENSG00000145779	1367.23	0.633757	0.0683299	9.27496	1.77694e-20	1.10448e-18
ENSG00000156026	3381.98	0.549766	0.0592881	9.27277	1.81368e-20	1.12373e-18
ENSG00000214960	1548.92	0.630645	0.0681533	9.25333	2.17606e-20	1.34398e-18
ENSG00000169118	1216.88	-0.606408	0.0655691	-9.24838	2.27919e-20	1.40321e-18
ENSG00000113810	15777.1	-0.36086	0.039038	-9.24382	2.3786e-20	1.4598e-18
ENSG00000068078	439.765	0.868381	0.0939514	9.24287	2.39963e-20	1.46807e-18
ENSG00000080986	1691.32	-0.550355	0.0596155	-9.23174	2.6627e-20	1.62392e-18
ENSG00000227242	164.016	-1.22998	0.133327	-9.22528	2.82827e-20	1.7195e-18
ENSG00000102854	874.809	-0.65815	0.071419	-9.21534	3.10294e-20	1.88061e-18
ENSG00000278463	1467.31	-1.10186	0.119752	-9.20117	3.54061e-20	2.13921e-18
ENSG00000099139	607.178	0.792516	0.0862759	9.18583	4.08365e-20	2.45967e-18
ENSG00000101773	3679.16	0.463093	0.0504717	9.17531	4.50284e-20	2.70379e-18
ENSG00000083123	1956.14	0.608179	0.0662889	9.17467	4.52973e-20	2.71157e-18
ENSG00000167522	14740.6	-0.34037	0.0372244	-9.14374	6.03305e-20	3.6004e-18
ENSG00000205683	533.824	0.864265	0.0945593	9.13992	6.24996e-20	3.71844e-18
ENSG00000163660	4935.39	-0.392665	0.0430304	-9.1253	7.15406e-20	4.24336e-18
ENSG00000173559	1373.14	-0.582393	0.0638302	-9.12409	7.23408e-20	4.27778e-18
ENSG00000122783	2833.96	-0.527542	0.0578254	-9.12302	7.30595e-20	4.30719e-18
ENSG00000024526	2399.48	-0.592552	0.0649761	-9.11953	7.54491e-20	4.43463e-18
ENSG00000275221	641.895	-0.797596	0.0875403	-9.11118	8.14896e-20	4.77524e-18
ENSG00000125814	984.494	0.659799	0.0724966	9.10109	8.94279e-20	5.22468e-18
ENSG00000165891	5967.28	0.40235	0.0442455	9.09358	9.58319e-20	5.58206e-18
ENSG00000106415	665.569	-0.738319	0.0813393	-9.07703	1.11577e-19	6.47982e-18
ENSG00000198270	320.89	-0.957665	0.105515	-9.07614	1.12498e-19	6.51386e-18
ENSG00000101126	14096.7	-0.331559	0.0365367	-9.07468	1.14013e-19	6.58195e-18
ENSG00000111602	5153.22	0.397132	0.0438046	9.06599	1.23473e-19	7.10699e-18
ENSG00000155640	1108.48	-0.615025	0.0678589	-9.06329	1.26568e-19	7.26367e-18
ENSG00000171435	401.537	-0.897161	0.0991368	-9.04973	1.43328e-19	8.20129e-18
ENSG00000114770	2932.03	0.488094	0.0539583	9.04576	1.48632e-19	8.47989e-18
ENSG00000269026	117.637	-1.31671	0.14558	-9.04457	1.50249e-19	8.54709e-18
ENSG00000125266	2863.12	0.510403	0.0564668	9.039	1.58112e-19	8.96813e-18
ENSG00000121542	1040.99	0.617443	0.0683125	9.03851	1.58819e-19	8.98205e-18
ENSG00000166483	2430.31	-0.463273	0.051443	-9.00556	2.14568e-19	1.20998e-17
ENSG00000103196	256.657	1.0663	0.118823	8.97386	2.86298e-19	1.6098e-17
ENSG00000065882	5438.44	0.413831	0.0461298	8.971	2.93843e-19	1.64747e-17
ENSG00000138380	215.03	-1.11702	0.124586	-8.96584	3.07921e-19	1.72144e-17
ENSG00000131747	17327.3	-0.375571	0.0419647	-8.94967	3.56552e-19	1.9876e-17
ENSG00000257894	52.8776	-1.4464	0.161634	-8.9486	3.60005e-19	2.00111e-17
ENSG00000112357	1004.1	0.69602	0.0778067	8.94549	3.70293e-19	2.05243e-17
ENSG00000085433	1800.77	0.625283	0.0699081	8.94436	3.74106e-19	2.06768e-17
ENSG00000092140	2563.09	-0.484791	0.0542091	-8.94299	3.7877e-19	2.08753e-17
ENSG00000179406	246.746	-1.07929	0.120929	-8.92494	4.45955e-19	2.44609e-17
ENSG00000155660	9156.43	0.36031	0.0403715	8.92484	4.46343e-19	2.44609e-17
ENSG00000132639	998.804	0.649019	0.0728072	8.91422	4.91255e-19	2.68465e-17
ENSG00000254286	942.556	-0.671492	0.0753415	-8.91264	4.983e-19	2.71553e-17
ENSG00000166963	1352.14	0.585319	0.0656919	8.91006	5.10044e-19	2.77176e-17
ENSG00000148700	6039.05	0.427189	0.0479543	8.90826	5.18416e-19	2.80941e-17
ENSG00000158201	1290.26	0.612965	0.0688595	8.90168	5.50071e-19	2.97268e-17
ENSG00000134516	1453.8	-0.561687	0.0633027	-8.87303	7.11842e-19	3.83246e-17
ENSG00000104419	2358.98	0.522706	0.0589109	8.87283	7.13108e-19	3.83246e-17
ENSG00000185920	1542.87	-0.52764	0.0595064	-8.86694	7.51846e-19	4.02952e-17
ENSG00000145335	1079.11	0.622655	0.0702286	8.86612	7.57411e-19	4.04819e-17
ENSG00000196739	4564.7	-0.394062	0.0444735	-8.86062	7.95723e-19	4.24131e-17
ENSG00000103723	807.982	0.678891	0.0767198	8.84897	8.83319e-19	4.69535e-17
ENSG00000244879	859.395	-0.631131	0.071373	-8.84271	9.34277e-19	4.95269e-17
ENSG00000178234	3623.16	0.493217	0.055916	8.82067	1.13773e-18	6.01482e-17
ENSG00000199347	434.183	-0.98293	0.111476	-8.81744	1.17101e-18	6.17399e-17
ENSG00000117697	3458.86	0.514641	0.0583834	8.81486	1.19836e-18	6.30109e-17
ENSG00000151729	1876.19	0.526734	0.0597961	8.80884	1.26451e-18	6.63101e-17
ENSG00000113739	991.921	-0.696412	0.0791779	-8.79553	1.42368e-18	7.44563e-17
ENSG00000182923	1504.59	-0.523208	0.0595352	-8.78822	1.51948e-18	7.92533e-17
ENSG00000176273	1511.58	0.532068	0.0606199	8.77712	1.67716e-18	8.72438e-17
ENSG00000251138	3154.29	0.491674	0.0560291	8.77533	1.70404e-18	8.84054e-17
ENSG00000141562	1586.28	0.580675	0.0661877	8.77316	1.7372e-18	8.98865e-17
ENSG00000250546	1232.93	-0.682208	0.0778611	-8.76186	1.92059e-18	9.91117e-17
ENSG00000076554	2043.4	0.621268	0.0709183	8.76032	1.9469e-18	1.00204e-16
ENSG00000163945	1381.5	-0.547255	0.0625209	-8.75316	2.07464e-18	1.06496e-16
ENSG00000236404	342.661	-0.883485	0.101046	-8.74342	2.26161e-18	1.15788e-16
ENSG00000187546	5713.24	-0.535983	0.0613868	-8.73125	2.5188e-18	1.28617e-16
ENSG00000163138	2696.29	0.460672	0.0528401	8.71822	2.82601e-18	1.43927e-16
ENSG00000215784	97.6736	-1.32298	0.151804	-8.71506	2.90598e-18	1.47613e-16
ENSG00000228223	294.958	-0.916509	0.105208	-8.71139	3.0016e-18	1.52073e-16
ENSG00000144040	3651.77	0.444148	0.0509978	8.70916	3.06137e-18	1.54699e-16
ENSG00000145675	3902.46	0.416249	0.0477984	8.70842	3.0813e-18	1.55302e-16
ENSG00000272556	180.426	-1.07894	0.123961	-8.70391	3.20648e-18	1.61194e-16
ENSG00000277157	5023.69	-0.541422	0.0622499	-8.69755	3.39137e-18	1.70049e-16
ENSG00000206535	196.839	-1.05171	0.12108	-8.68608	3.7517e-18	1.87633e-16
ENSG00000115109	1077.34	0.650595	0.0749111	8.68489	3.79094e-18	1.8911e-16
ENSG00000163171	4820.54	-0.412558	0.0475714	-8.67239	4.23131e-18	2.10538e-16
ENSG00000102174	420.085	-0.821707	0.0948636	-8.66198	4.63626e-18	2.30098e-16
ENSG00000189057	1800.62	0.50149	0.0579129	8.65939	4.74315e-18	2.34804e-16
ENSG00000052795	2431.76	0.518597	0.0598908	8.65904	4.75753e-18	2.34918e-16
ENSG00000149639	13554.5	-0.402773	0.0465717	-8.64845	5.22025e-18	2.57114e-16
ENSG00000042445	1607.81	0.524834	0.0607798	8.63501	5.87214e-18	2.88491e-16
ENSG00000124762	2479.75	0.503976	0.0583725	8.63379	5.93505e-18	2.90847e-16
ENSG00000162627	2332.64	0.492459	0.0570472	8.63248	6.00333e-18	2.93454e-16
ENSG00000106993	1168.07	0.590103	0.0684071	8.62634	6.33453e-18	3.08868e-16
ENSG00000174206	431.746	-0.845202	0.0980215	-8.62262	6.54379e-18	3.18273e-16
ENSG00000166851	5046.01	-0.513599	0.0596482	-8.61047	7.27619e-18	3.53013e-16
ENSG00000264067	2162.67	-0.532912	0.0619819	-8.59786	8.12134e-18	3.93037e-16
ENSG00000151065	876.447	0.653078	0.0759692	8.59661	8.21031e-18	3.96356e-16
ENSG00000151612	6250.46	-0.38182	0.0444208	-8.59553	8.28828e-18	3.9913e-16
ENSG00000089060	474.479	0.785459	0.0914092	8.59277	8.4894e-18	4.07805e-16
ENSG00000144395	1755.71	0.560365	0.0652417	8.58905	8.76903e-18	4.20201e-16
ENSG00000213742	755.213	-0.668131	0.0778077	-8.58695	8.93053e-18	4.26888e-16
ENSG00000233016	1277.84	-0.596188	0.0695408	-8.57321	1.00644e-17	4.79907e-16
ENSG00000119681	522.358	-0.821653	0.0958957	-8.5682	1.05117e-17	5.00011e-16
ENSG00000234129	861.956	-0.692518	0.080872	-8.56314	1.09833e-17	5.21173e-16
ENSG00000114270	1025.1	-0.636682	0.0743621	-8.56191	1.11012e-17	5.25484e-16
ENSG00000146834	4140.78	0.44665	0.0521737	8.56084	1.12051e-17	5.29114e-16
ENSG00000122550	1452.91	0.510316	0.0597347	8.54305	1.30724e-17	6.15797e-16
ENSG00000008277	2288.45	0.534665	0.062628	8.53716	1.37556e-17	6.46412e-16
ENSG00000163249	1891.24	0.494907	0.0580562	8.52462	1.53319e-17	7.1875e-16
ENSG00000106443	6376.45	-0.407171	0.0477979	-8.5186	1.61492e-17	7.55246e-16
ENSG00000196636	1257.36	0.613301	0.0720293	8.51461	1.67155e-17	7.79858e-16
ENSG00000185130	2274.63	-0.906534	0.106531	-8.50958	1.74569e-17	8.12498e-16
ENSG00000071282	3165.5	0.466693	0.0548482	8.50882	1.75705e-17	8.15834e-16
ENSG00000265763	174.588	1.12532	0.132273	8.50756	1.77633e-17	8.22822e-16
ENSG00000276476	3364.03	0.452688	0.0532168	8.50649	1.79271e-17	8.28437e-16
ENSG00000197943	290.679	1.05165	0.123697	8.50184	1.86611e-17	8.60311e-16
ENSG00000188610	178.518	-1.09822	0.129181	-8.50142	1.87292e-17	8.6141e-16
ENSG00000166402	617.036	0.725947	0.0854115	8.4994	1.90566e-17	8.74404e-16
ENSG00000184564	1667.87	-0.55063	0.0649005	-8.48422	2.1717e-17	9.94127e-16
ENSG00000250137	592.463	-0.812485	0.0961137	-8.45338	2.82985e-17	1.29237e-15
ENSG00000068615	726.712	0.694928	0.0822997	8.44387	3.07004e-17	1.39878e-15
ENSG00000234423	44.3204	-1.37311	0.162733	-8.43785	3.23236e-17	1.46929e-15
ENSG00000200169	218.243	-1.08798	0.129232	-8.41884	3.80241e-17	1.72438e-15
ENSG00000150630	6204	0.452745	0.0538096	8.41383	3.96823e-17	1.79539e-15
ENSG00000255234	153.547	-1.14297	0.135858	-8.41299	3.99675e-17	1.8041e-15
ENSG00000147872	9071.88	0.408923	0.0486393	8.40726	4.19715e-17	1.89017e-15
ENSG00000248079	363.799	-0.868305	0.103331	-8.40314	4.34708e-17	1.95317e-15
ENSG00000137764	2442.19	-0.477568	0.0568502	-8.40045	4.44774e-17	1.9938e-15
ENSG00000122483	933.159	-0.57512	0.068584	-8.38563	5.04568e-17	2.25664e-15
ENSG00000261008	2095.76	-0.530881	0.063327	-8.38317	5.15195e-17	2.29888e-15
ENSG00000164970	1730.73	0.518497	0.0619241	8.3731	5.61206e-17	2.49846e-15
ENSG00000185736	2710.23	-0.464409	0.0554796	-8.37081	5.72228e-17	2.54171e-15
ENSG00000133103	2080.02	0.470247	0.0562101	8.36588	5.96702e-17	2.64438e-15
ENSG00000231871	204.166	-1.00376	0.120053	-8.36098	6.21997e-17	2.75022e-15
ENSG00000113522	1733.47	-0.484957	0.058025	-8.35772	6.39404e-17	2.82077e-15
ENSG00000236885	215.994	-1.00424	0.120356	-8.34387	7.18968e-17	3.1646e-15
ENSG00000162613	10107.2	-0.321726	0.0386155	-8.33152	7.98129e-17	3.5051e-15
ENSG00000273294	495.472	-0.772154	0.0926917	-8.33035	8.06052e-17	3.53193e-15
ENSG00000258964	173.764	1.16685	0.140106	8.32831	8.20032e-17	3.58511e-15
ENSG00000275294	98.2657	-1.24216	0.149405	-8.31408	9.24663e-17	4.03257e-15
ENSG00000150637	141.848	-1.14502	0.137724	-8.31384	9.26526e-17	4.03257e-15
ENSG00000005436	2749.41	0.456145	0.0549608	8.29946	1.04585e-16	4.54173e-15
ENSG00000214894	70.5227	-1.29979	0.156649	-8.29747	1.06351e-16	4.60814e-15
ENSG00000077782	1239.82	0.545977	0.065826	8.29424	1.09284e-16	4.72471e-15
ENSG00000229729	1809.97	0.513452	0.0619184	8.29239	1.10995e-16	4.78803e-15
ENSG00000150867	3476.8	0.447855	0.0540236	8.28998	1.1327e-16	4.87538e-15
ENSG00000164162	1907.66	0.542994	0.0655864	8.27907	1.24143e-16	5.33157e-15
ENSG00000079156	1631.43	0.568185	0.0686856	8.27226	1.31444e-16	5.63268e-15
ENSG00000164182	3773.46	0.444798	0.0537805	8.27062	1.33269e-16	5.69834e-15
ENSG00000253352	3158.12	-0.455044	0.0550507	-8.26591	1.38639e-16	5.91495e-15
ENSG00000135778	1411.9	0.500261	0.0605278	8.26498	1.39713e-16	5.94773e-15
ENSG00000188511	300.816	-0.987313	0.119465	-8.26448	1.40309e-16	5.96006e-15
ENSG00000165417	2274.57	-0.499081	0.0604	-8.26293	1.42143e-16	6.02483e-15
ENSG00000254469	1035.8	-0.574414	0.0695345	-8.26084	1.4465e-16	6.11777e-15
ENSG00000153558	899.474	0.607374	0.0735496	8.25802	1.48103e-16	6.25021e-15
ENSG00000157259	697.519	-0.668839	0.0810055	-8.25671	1.49743e-16	6.30573e-15
ENSG00000080298	3781.65	-0.524807	0.0635643	-8.25631	1.50247e-16	6.31331e-15
ENSG00000275684	544.462	-0.878533	0.106438	-8.25393	1.53273e-16	6.42657e-15
ENSG00000235749	274.056	-0.930062	0.11272	-8.25108	1.56971e-16	6.56746e-15
ENSG00000106261	5299.22	0.362821	0.0439823	8.24925	1.59397e-16	6.65465e-15
ENSG00000131773	1992.47	0.524826	0.0637181	8.23669	1.77043e-16	7.37555e-15
ENSG00000116991	2939.74	0.45022	0.0546685	8.23546	1.78874e-16	7.4359e-15
ENSG00000115919	5225.68	0.436852	0.0530564	8.23373	1.81473e-16	7.52783e-15
ENSG00000231025	431.946	-0.769216	0.0934663	-8.22987	1.87414e-16	7.75773e-15
ENSG00000169439	959.942	0.624636	0.0759962	8.21931	2.04682e-16	8.45455e-15
ENSG00000275342	1875.74	0.496181	0.0603728	8.21862	2.05858e-16	8.48509e-15
ENSG00000162413	5764.94	-0.360464	0.0438698	-8.21667	2.09227e-16	8.60572e-15
ENSG00000258700	714.484	-0.681697	0.0829719	-8.216	2.10409e-16	8.6361e-15
ENSG00000074621	554.032	-0.752398	0.0915992	-8.21403	2.13889e-16	8.76043e-15
ENSG00000170264	606.153	0.676588	0.0824419	8.20685	2.27064e-16	9.26105e-15
ENSG00000090863	11770.4	0.308964	0.037646	8.20709	2.2662e-16	9.26105e-15
ENSG00000119638	838.903	-0.638469	0.077809	-8.20559	2.29468e-16	9.33954e-15
ENSG00000088970	1297.46	0.583131	0.0710684	8.20521	2.30185e-16	9.34918e-15
ENSG00000264734	88.1348	-1.24616	0.151921	-8.20267	2.35103e-16	9.52903e-15
ENSG00000163132	626.127	0.697294	0.0850736	8.19637	2.47761e-16	1.00212e-14
ENSG00000250251	2085.7	-0.465325	0.0568059	-8.19148	2.58023e-16	1.04146e-14
ENSG00000143493	8703.08	0.388473	0.0474451	8.18784	2.65948e-16	1.07123e-14
ENSG00000011523	883.367	0.609723	0.0744692	8.18759	2.66514e-16	1.07129e-14
ENSG00000237765	995.229	-0.597049	0.0729745	-8.18161	2.80072e-16	1.12346e-14
ENSG00000268364	349.146	-0.842003	0.103103	-8.16664	3.17108e-16	1.26941e-14
ENSG00000100479	1129.69	0.586416	0.0718121	8.16598	3.18828e-16	1.27367e-14
ENSG00000279207	267.657	-0.888107	0.108765	-8.16534	3.20533e-16	1.27786e-14
ENSG00000227740	74.3282	-1.27787	0.156511	-8.16473	3.22154e-16	1.2817e-14
ENSG00000143643	1464.19	-0.492483	0.060352	-8.16018	3.34521e-16	1.32818e-14
ENSG00000087301	488.602	0.781738	0.0959687	8.14576	3.76893e-16	1.49337e-14
ENSG00000229807	20813	-0.306951	0.0376875	-8.14465	3.80378e-16	1.50412e-14
ENSG00000157637	2162.81	-0.450549	0.0554414	-8.12658	4.41554e-16	1.74248e-14
ENSG00000088808	1516.63	0.511197	0.0629103	8.1258	4.44407e-16	1.75019e-14
ENSG00000139146	5355.76	-0.353194	0.043499	-8.11958	4.67787e-16	1.83854e-14
ENSG00000169760	4553.79	-0.524327	0.0646265	-8.11318	4.931e-16	1.93413e-14
ENSG00000229967	577.066	-0.691245	0.0852038	-8.11284	4.94513e-16	1.93577e-14
ENSG00000136161	654.234	0.696146	0.085818	8.11189	4.98368e-16	1.94694e-14
ENSG00000267080	620.368	0.671209	0.0827566	8.11065	5.03508e-16	1.96307e-14
ENSG00000188206	377.845	-0.797511	0.0984045	-8.10442	5.29991e-16	2.06219e-14
ENSG00000169902	2792.14	0.518421	0.0639996	8.10038	5.47876e-16	2.12753e-14
ENSG00000112742	1943.95	-0.471532	0.0582229	-8.09874	5.55318e-16	2.15214e-14
ENSG00000268797	361.76	-0.820443	0.10138	-8.09274	5.83376e-16	2.25638e-14
ENSG00000085382	1651.61	0.542459	0.0670626	8.08884	6.02338e-16	2.3251e-14
ENSG00000168040	1303.57	-0.523173	0.064716	-8.08415	6.25996e-16	2.41163e-14
ENSG00000240875	357.269	-0.871006	0.107868	-8.07477	6.76019e-16	2.59407e-14
ENSG00000175906	333.549	0.849469	0.105199	8.07486	6.75516e-16	2.59407e-14
ENSG00000074047	4395.54	-0.3725	0.0461714	-8.06777	7.15938e-16	2.74185e-14
ENSG00000158092	1991.8	0.588952	0.0732911	8.03579	9.29811e-16	3.54696e-14
ENSG00000170779	2136.16	-0.479905	0.0597207	-8.03583	9.29493e-16	3.54696e-14
ENSG00000006831	7612.08	0.331049	0.0412319	8.02896	9.8306e-16	3.74275e-14
ENSG00000205464	93.0647	-1.1912	0.148456	-8.02394	1.0241e-15	3.89139e-14
ENSG00000167395	1864.71	0.472309	0.0589038	8.01832	1.07204e-15	4.0656e-14
ENSG00000149260	1435.62	0.479721	0.059847	8.01579	1.09435e-15	4.14213e-14
ENSG00000137486	1546.63	0.473493	0.0590901	8.01307	1.11879e-15	4.22642e-14
ENSG00000134222	793.859	-0.622065	0.077641	-8.01207	1.12798e-15	4.25286e-14
ENSG00000182831	4285.99	-0.357861	0.0446693	-8.01134	1.13469e-15	4.2699e-14
ENSG00000181104	3728.45	-0.390804	0.0488163	-8.00559	1.18897e-15	4.46554e-14
ENSG00000154822	946.472	0.681609	0.0851663	8.00327	1.21162e-15	4.54181e-14
ENSG00000108654	20425.5	-0.319279	0.039896	-8.00277	1.21651e-15	4.55139e-14
ENSG00000174010	2190.22	0.431435	0.0539404	7.99835	1.26096e-15	4.70863e-14
ENSG00000224778	345.055	-0.818729	0.102377	-7.99722	1.27255e-15	4.74281e-14
ENSG00000231290	80.4941	-1.24481	0.155692	-7.99533	1.29226e-15	4.80706e-14
ENSG00000237649	2150.1	-0.493553	0.0617919	-7.98733	1.37889e-15	5.11954e-14
ENSG00000133131	703.994	0.647137	0.0810353	7.98587	1.39531e-15	5.17061e-14
ENSG00000023330	2373.98	0.437903	0.0548662	7.98129	1.44816e-15	5.35627e-14
ENSG00000198590	129.173	-1.12994	0.141658	-7.97652	1.50516e-15	5.55651e-14
ENSG00000146676	4720.05	-0.425844	0.0534157	-7.97226	1.558e-15	5.74071e-14
ENSG00000185219	3088.34	0.387689	0.0486545	7.9682	1.60996e-15	5.92094e-14
ENSG00000100600	552.173	0.688381	0.0864697	7.96095	1.70718e-15	6.26665e-14
ENSG00000163947	1317.3	0.524259	0.0659177	7.95324	1.81693e-15	6.65696e-14
ENSG00000151923	5967.25	-0.32898	0.0413766	-7.95087	1.85209e-15	6.76995e-14
ENSG00000151322	568.595	-0.780393	0.0981541	-7.95069	1.85473e-15	6.76995e-14
ENSG00000138434	16128	-0.372441	0.0468978	-7.94156	1.99661e-15	7.27417e-14
ENSG00000163694	724.091	0.614722	0.0774314	7.93892	2.03944e-15	7.41633e-14
ENSG00000214654	78.5727	-1.22378	0.154165	-7.93812	2.05268e-15	7.45053e-14
ENSG00000156650	4202.92	0.474298	0.0599209	7.9154	2.46454e-15	8.92881e-14
ENSG00000119333	2221.57	0.442092	0.0558793	7.91157	2.54168e-15	9.19114e-14
ENSG00000196588	3787.42	0.432814	0.05471	7.91107	2.55184e-15	9.21076e-14
ENSG00000184661	2461.35	-0.406762	0.0514437	-7.90693	2.63816e-15	9.50469e-14
ENSG00000151693	4552.9	-0.429943	0.0544387	-7.89776	2.83966e-15	1.02117e-13
ENSG00000175602	2500.12	0.533241	0.0675213	7.89738	2.84827e-15	1.02238e-13
ENSG00000188811	384.04	-0.789464	0.100002	-7.89452	2.91441e-15	1.0442e-13
ENSG00000136381	5428.53	-0.354445	0.0449471	-7.88582	3.12472e-15	1.11749e-13
ENSG00000156931	2072.43	0.448489	0.0568849	7.88415	3.16695e-15	1.13052e-13
ENSG00000154358	1155.86	-0.519875	0.0660201	-7.87449	3.42125e-15	1.21905e-13
ENSG00000239572	560.803	-0.692159	0.0879043	-7.874	3.43483e-15	1.22166e-13
ENSG00000119953	1928.62	-0.431482	0.0548143	-7.8717	3.49856e-15	1.24205e-13
ENSG00000197275	1518.47	0.512962	0.0651827	7.86961	3.55738e-15	1.26063e-13
ENSG00000161800	4886.07	-0.35402	0.0450307	-7.86174	3.78819e-15	1.33999e-13
ENSG00000103034	714.75	0.609521	0.0776085	7.85379	4.03653e-15	1.42524e-13
ENSG00000168806	824.925	-0.651443	0.0829497	-7.85347	4.04692e-15	1.42632e-13
ENSG00000123505	6226.02	-0.348733	0.0444183	-7.85112	4.12328e-15	1.45061e-13
ENSG00000265019	504.248	0.754516	0.0961667	7.84591	4.29814e-15	1.50939e-13
ENSG00000185551	2458.89	-0.417273	0.0531873	-7.84536	4.31717e-15	1.51334e-13
ENSG00000205885	303.91	-0.842014	0.107465	-7.83522	4.68027e-15	1.63767e-13
ENSG00000158125	298.324	-0.829373	0.105867	-7.83412	4.72138e-15	1.64909e-13
ENSG00000145700	85.867	-1.18453	0.151271	-7.83051	4.85911e-15	1.69416e-13
ENSG00000113594	1833.32	0.486001	0.0621156	7.82413	5.11166e-15	1.77902e-13
ENSG00000263513	65.1003	-1.24115	0.15865	-7.82321	5.14911e-15	1.78886e-13
ENSG00000048052	5477.94	-0.479168	0.0612786	-7.8195	5.30342e-15	1.83918e-13
ENSG00000153162	418.68	0.827523	0.105851	7.81784	5.37364e-15	1.86022e-13
ENSG00000239462	278.876	-0.874207	0.111876	-7.81405	5.53798e-15	1.9137e-13
ENSG00000248215	454.138	0.745235	0.0953928	7.81227	5.61654e-15	1.93741e-13
ENSG00000162804	1462.84	-0.517258	0.0662141	-7.81189	5.63349e-15	1.93982e-13
ENSG00000139350	2642.18	0.398525	0.0510613	7.80483	5.95832e-15	2.04443e-13
ENSG00000161533	2334.94	0.43262	0.0554297	7.80483	5.95833e-15	2.04443e-13
ENSG00000167202	2250.93	0.432852	0.0554651	7.80405	5.99518e-15	2.05345e-13
ENSG00000253108	104.825	-1.16099	0.148779	-7.80345	6.02379e-15	2.05621e-13
ENSG00000096746	4290.3	-0.345189	0.0442355	-7.80344	6.02436e-15	2.05621e-13
ENSG00000164061	486.252	0.705923	0.0905659	7.79458	6.46238e-15	2.20185e-13
ENSG00000151012	7600.8	-0.383123	0.0491647	-7.79264	6.56238e-15	2.22932e-13
ENSG00000149503	6352.81	-0.383554	0.0492204	-7.79257	6.56591e-15	2.22932e-13
ENSG00000183508	144.41	1.10334	0.14185	7.77823	7.35487e-15	2.49284e-13
ENSG00000180902	2815.91	0.391875	0.050418	7.77253	7.69321e-15	2.60298e-13
ENSG00000196236	1578.33	-0.506307	0.0651824	-7.76754	8.00255e-15	2.70294e-13
ENSG00000169258	1277.39	0.526001	0.0677447	7.76446	8.19909e-15	2.75974e-13
ENSG00000227392	1962.89	-0.508139	0.0654441	-7.76447	8.19903e-15	2.75974e-13
ENSG00000171621	1424.37	0.515681	0.0664787	7.75709	8.6899e-15	2.9199e-13
ENSG00000187231	2567.49	0.447093	0.0576478	7.7556	8.79253e-15	2.94929e-13
ENSG00000182551	4267.89	0.350317	0.0451734	7.75493	8.83889e-15	2.95973e-13
ENSG00000095002	6842.86	0.332732	0.0429396	7.74885	9.27256e-15	3.09962e-13
ENSG00000147576	168.138	-1.01433	0.130953	-7.74577	9.50042e-15	3.17034e-13
ENSG00000104369	1826.86	0.451715	0.0583355	7.7434	9.67947e-15	3.22456e-13
ENSG00000152527	617.601	0.688127	0.0888726	7.74285	9.72165e-15	3.23307e-13
ENSG00000168010	409.178	0.734544	0.0949458	7.73645	1.02229e-14	3.39397e-13
ENSG00000125484	3672.05	-0.376232	0.0486477	-7.73381	1.04379e-14	3.45943e-13
ENSG00000169919	2679.53	0.401455	0.0519831	7.7228	1.13803e-14	3.76537e-13
ENSG00000144810	2123.18	0.43716	0.0567048	7.7094	1.26414e-14	4.17554e-13
ENSG00000175711	1919.55	-0.441084	0.0572239	-7.70803	1.27771e-14	4.2132e-13
ENSG00000281357	132.644	-1.05432	0.137046	-7.69319	1.43516e-14	4.72437e-13
ENSG00000281207	2731.79	0.510871	0.0664108	7.69259	1.44185e-14	4.73839e-13
ENSG00000006634	3603.92	-0.356151	0.0463031	-7.69172	1.45168e-14	4.76262e-13
ENSG00000076513	2327.91	0.423698	0.0550882	7.69127	1.45684e-14	4.77151e-13
ENSG00000148773	25956.2	-0.349998	0.0455352	-7.68633	1.51419e-14	4.95102e-13
ENSG00000124151	6170.01	0.428175	0.0557077	7.6861	1.51687e-14	4.95146e-13
ENSG00000267858	343.221	-0.885828	0.11528	-7.68413	1.54045e-14	5.02002e-13
ENSG00000178295	2283.28	-0.405474	0.0528066	-7.67847	1.61002e-14	5.23795e-13
ENSG00000256591	449.919	-0.705778	0.0919476	-7.67587	1.64295e-14	5.33617e-13
ENSG00000145386	3548.23	-0.409366	0.0533584	-7.672	1.69336e-14	5.49071e-13
ENSG00000136478	2384.64	0.450261	0.0587008	7.67044	1.71405e-14	5.54857e-13
ENSG00000228222	1825.54	0.542661	0.0707933	7.66544	1.78226e-14	5.75978e-13
ENSG00000187753	149.03	1.08528	0.141606	7.66412	1.80067e-14	5.80964e-13
ENSG00000138134	2733.06	0.386131	0.0504064	7.66036	1.85412e-14	5.97216e-13
ENSG00000187118	2139.12	0.463615	0.060566	7.65471	1.93748e-14	6.22435e-13
ENSG00000180773	2306.83	0.492284	0.064312	7.65462	1.93881e-14	6.22435e-13
ENSG00000136770	2676.62	0.435171	0.0568975	7.64834	2.03597e-14	6.5255e-13
ENSG00000124160	4216.24	-0.346255	0.0452736	-7.64805	2.04043e-14	6.52905e-13
ENSG00000155096	9371.76	-0.348529	0.0455805	-7.64645	2.06603e-14	6.60011e-13
ENSG00000137601	2071.7	-0.442701	0.0579262	-7.64249	2.13058e-14	6.79514e-13
ENSG00000176463	4437.67	0.417572	0.0546504	7.64078	2.15915e-14	6.87501e-13
ENSG00000040275	2894.88	-0.393299	0.0514818	-7.63958	2.1793e-14	6.91653e-13
ENSG00000090889	5036.09	-0.335857	0.0439624	-7.63964	2.17828e-14	6.91653e-13
ENSG00000023697	2583.13	0.437269	0.0572771	7.63427	2.27096e-14	7.19568e-13
ENSG00000173846	732.771	0.629555	0.08249	7.6319	2.31326e-14	7.31781e-13
ENSG00000029639	2677.89	-0.421822	0.0552746	-7.63139	2.32244e-14	7.33492e-13
ENSG00000196628	3250.33	0.470016	0.0615941	7.63087	2.33181e-14	7.35256e-13
ENSG00000231752	361.365	0.823347	0.107917	7.62943	2.358e-14	7.42312e-13
ENSG00000152056	987.524	0.56431	0.0739722	7.62868	2.37171e-14	7.45421e-13
ENSG00000075218	2249.12	-0.433363	0.0568203	-7.62691	2.4045e-14	7.5451e-13
ENSG00000227963	132.004	-1.04995	0.137711	-7.62425	2.45458e-14	7.68982e-13
ENSG00000183856	6065.78	-0.359383	0.047155	-7.62131	2.51108e-14	7.85419e-13
ENSG00000130827	1029.14	0.524614	0.0688579	7.6188	2.56039e-14	7.99558e-13
ENSG00000164951	5831.81	-0.394131	0.0517441	-7.61692	2.59792e-14	8.09976e-13
ENSG00000120690	3741.41	0.47733	0.0627507	7.60676	2.81044e-14	8.74834e-13
ENSG00000164305	2352.4	0.414532	0.0545048	7.60542	2.8398e-14	8.8256e-13
ENSG00000057663	3227.22	0.434771	0.0571696	7.60494	2.85027e-14	8.84401e-13
ENSG00000129255	3676.29	0.348044	0.0457861	7.60152	2.92672e-14	9.06677e-13
ENSG00000114346	4937.82	-0.34265	0.0451272	-7.59299	3.12595e-14	9.66859e-13
ENSG00000105825	883.662	0.607509	0.0801356	7.58102	3.42861e-14	1.05879e-12
ENSG00000234771	196.599	-0.975852	0.128772	-7.57814	3.50539e-14	1.08078e-12
ENSG00000137331	4081.69	-0.430479	0.0568144	-7.57692	3.53846e-14	1.08925e-12
ENSG00000146950	3107.87	-0.378283	0.0499464	-7.57377	3.62533e-14	1.11423e-12
ENSG00000222041	5549.88	-0.369356	0.0487844	-7.57119	3.69811e-14	1.13481e-12
ENSG00000121989	2337.28	0.449873	0.0595123	7.55932	4.05191e-14	1.24141e-12
ENSG00000135074	1694.33	0.459069	0.060901	7.53795	4.77432e-14	1.46045e-12
ENSG00000011105	1752.54	0.494224	0.0656188	7.53174	5.00697e-14	1.52921e-12
ENSG00000156299	6272.42	0.406726	0.0540062	7.5311	5.03161e-14	1.53433e-12
ENSG00000166147	2697.71	0.376782	0.0500855	7.52279	5.36213e-14	1.63256e-12
ENSG00000123124	4022.71	0.406479	0.0540814	7.51605	5.64568e-14	1.7162e-12
ENSG00000086015	6953.35	0.429699	0.0573262	7.49567	6.59586e-14	1.99258e-12
ENSG00000196730	281.757	0.83768	0.111754	7.49572	6.59352e-14	1.99258e-12
ENSG00000246695	439.861	-0.678254	0.0904798	-7.4962	6.56943e-14	1.99258e-12
ENSG00000185019	251.802	-0.832176	0.111016	-7.49601	6.57889e-14	1.99258e-12
ENSG00000099203	1110.53	0.513179	0.0685333	7.48802	6.9919e-14	2.10895e-12
ENSG00000088325	9535.73	-0.33071	0.0441759	-7.4862	7.08952e-14	2.13509e-12
ENSG00000240291	330.236	-0.769909	0.102897	-7.48231	7.30299e-14	2.19598e-12
ENSG00000248740	263.407	-0.82432	0.110407	-7.46618	8.25592e-14	2.47869e-12
ENSG00000077514	3166.21	0.408762	0.0548332	7.45465	9.01063e-14	2.70111e-12
ENSG00000082126	621.117	-0.602633	0.0810395	-7.43629	1.03549e-13	3.09931e-12
ENSG00000265943	73.0041	-1.15746	0.155667	-7.43551	1.04169e-13	3.11306e-12
ENSG00000260910	70.9559	-1.16649	0.157048	-7.42759	1.10594e-13	3.30002e-12
ENSG00000107077	762.081	-0.579519	0.0780409	-7.42583	1.12071e-13	3.33897e-12
ENSG00000104427	1574.47	0.467533	0.0630709	7.41281	1.23648e-13	3.67825e-12
ENSG00000084234	5308.91	0.319715	0.0431568	7.40822	1.28007e-13	3.8021e-12
ENSG00000164171	3127.23	0.38035	0.051354	7.40642	1.29751e-13	3.84802e-12
ENSG00000259363	686.901	-0.638567	0.0862306	-7.40535	1.30806e-13	3.87342e-12
ENSG00000139915	1183.19	-0.494669	0.0668123	-7.40387	1.32274e-13	3.91092e-12
ENSG00000133302	4529.13	0.41039	0.0554389	7.40256	1.33582e-13	3.94361e-12
ENSG00000231061	60.2637	-1.1805	0.159559	-7.39854	1.37692e-13	4.05879e-12
ENSG00000163683	584.497	0.623382	0.0842756	7.39695	1.39352e-13	4.10151e-12
ENSG00000135316	7881.54	-0.296088	0.0400399	-7.39483	1.41589e-13	4.16106e-12
ENSG00000006652	3362.67	-0.395539	0.053528	-7.38937	1.47523e-13	4.32889e-12
ENSG00000173894	2105.12	0.460714	0.0624109	7.38195	1.55988e-13	4.57042e-12
ENSG00000168906	17421.8	-0.320588	0.0434573	-7.37709	1.61785e-13	4.73312e-12
ENSG00000179029	420.608	-0.712636	0.0966616	-7.37248	1.6748e-13	4.89237e-12
ENSG00000106392	2592.61	0.434897	0.0590003	7.3711	1.69228e-13	4.93604e-12
ENSG00000131389	11570.7	0.280895	0.0381103	7.37059	1.69878e-13	4.94757e-12
ENSG00000270022	116.301	-1.04462	0.141791	-7.36735	1.74055e-13	5.06163e-12
ENSG00000214078	2198.26	-0.444036	0.0602814	-7.36605	1.75761e-13	5.10362e-12
ENSG00000132792	5466.21	0.350958	0.0477453	7.35063	1.97273e-13	5.71974e-12
ENSG00000070371	959.897	0.549993	0.0748265	7.35025	1.97844e-13	5.72775e-12
ENSG00000138814	4349.9	0.412402	0.0561099	7.3499	1.98349e-13	5.73384e-12
ENSG00000104154	542.844	0.638764	0.0869547	7.34594	2.04317e-13	5.8976e-12
ENSG00000170385	2420.81	-0.404883	0.0551412	-7.34265	2.09406e-13	6.03553e-12
ENSG00000145088	240.193	0.861955	0.117406	7.34165	2.10978e-13	6.07186e-12
ENSG00000118420	1506.32	0.518782	0.0707309	7.33459	2.22401e-13	6.39116e-12
ENSG00000150510	247.077	0.873851	0.119225	7.32944	2.31122e-13	6.63197e-12
ENSG00000100146	17407.2	0.364856	0.0498175	7.32384	2.40971e-13	6.9044e-12
ENSG00000135362	122.478	-1.03163	0.140872	-7.32313	2.42251e-13	6.93087e-12
ENSG00000026508	44887.9	-0.260023	0.0355328	-7.31784	2.52002e-13	7.19925e-12
ENSG00000188092	1492.67	0.479148	0.0655428	7.31045	2.66243e-13	7.59494e-12
ENSG00000130649	171.702	-0.964102	0.132011	-7.30318	2.81049e-13	8.00557e-12
ENSG00000130038	5666.27	0.327491	0.0448612	7.30009	2.87579e-13	8.17961e-12
ENSG00000112964	1460.27	0.5253	0.0719672	7.29915	2.89587e-13	8.22469e-12
ENSG00000148082	168.795	-0.923137	0.12648	-7.2987	2.90554e-13	8.24011e-12
ENSG00000136527	13571.6	-0.27577	0.0377918	-7.29708	2.94088e-13	8.32823e-12
ENSG00000106608	67.4752	-1.14644	0.157148	-7.2953	2.97992e-13	8.4265e-12
ENSG00000219481	1297.76	0.465579	0.0638219	7.29497	2.98728e-13	8.43507e-12
ENSG00000174928	475.807	0.695608	0.0954249	7.28958	3.10915e-13	8.76645e-12
ENSG00000108239	918.954	0.577303	0.0792668	7.28303	3.26408e-13	9.18996e-12
ENSG00000076555	1345.78	0.515321	0.0707788	7.28073	3.32008e-13	9.33411e-12
ENSG00000116560	26076.6	-0.271519	0.0373062	-7.2781	3.38544e-13	9.50416e-12
ENSG00000185278	997.867	-0.49439	0.0679367	-7.27721	3.40791e-13	9.53971e-12
ENSG00000108733	205.594	-0.884858	0.121591	-7.27732	3.40522e-13	9.53971e-12
ENSG00000140474	1399.81	0.451723	0.062103	7.27378	3.49572e-13	9.77144e-12
ENSG00000143382	219.107	0.928112	0.127635	7.27158	3.553e-13	9.91731e-12
ENSG00000133315	3274.4	-0.365523	0.0502765	-7.27026	3.58807e-13	1.00009e-11
ENSG00000154493	6629.45	-0.357552	0.049215	-7.2651	3.72754e-13	1.03599e-11
ENSG00000188493	460.213	-0.707002	0.0973141	-7.26515	3.72616e-13	1.03599e-11
ENSG00000183722	1928.15	0.518901	0.0714764	7.25975	3.87799e-13	1.07627e-11
ENSG00000258754	782.9	0.62176	0.0856849	7.25635	3.97662e-13	1.10207e-11
ENSG00000178568	513.036	-0.661825	0.0912634	-7.25181	4.11232e-13	1.13805e-11
ENSG00000183598	4336.96	-0.474652	0.065506	-7.24593	4.29467e-13	1.18683e-11
ENSG00000080546	773.288	0.580288	0.0801142	7.24327	4.38001e-13	1.2087e-11
ENSG00000111727	1151.8	0.469407	0.0648697	7.23615	4.61616e-13	1.27206e-11
ENSG00000144339	144.34	1.00178	0.138596	7.22805	4.89987e-13	1.34833e-11
ENSG00000070785	3053.44	0.383846	0.0531163	7.22651	4.95547e-13	1.3617e-11
ENSG00000167280	1018.75	0.501749	0.0694348	7.22618	4.96755e-13	1.3631e-11
ENSG00000107020	709.581	0.610937	0.0846294	7.21897	5.23836e-13	1.43538e-11
ENSG00000159184	167.295	-0.942084	0.130518	-7.21804	5.27415e-13	1.44316e-11
ENSG00000143847	886.963	0.617241	0.0855448	7.21541	5.37717e-13	1.46928e-11
ENSG00000150627	1051.4	0.530949	0.0736046	7.21353	5.45213e-13	1.48768e-11
ENSG00000116741	915.588	0.561531	0.0778756	7.21062	5.56993e-13	1.51769e-11
ENSG00000254349	62.7039	-1.15152	0.159718	-7.2097	5.60765e-13	1.52583e-11
ENSG00000167394	1260.3	-0.502537	0.0697068	-7.2093	5.62413e-13	1.52818e-11
ENSG00000270106	326.37	0.780415	0.10839	7.20006	6.01871e-13	1.63311e-11
ENSG00000050748	2595.42	0.370876	0.0515168	7.19914	6.05934e-13	1.64185e-11
ENSG00000199879	68.8365	-1.14325	0.158837	-7.19762	6.12724e-13	1.65793e-11
ENSG00000122741	946.714	-0.528347	0.0734233	-7.19591	6.20467e-13	1.67655e-11
ENSG00000165259	1024.88	0.540184	0.0750919	7.19364	6.30862e-13	1.70228e-11
ENSG00000271122	276.052	-0.826685	0.114957	-7.19123	6.4209e-13	1.73017e-11
ENSG00000167034	310.084	0.773789	0.107606	7.19092	6.4357e-13	1.73176e-11
ENSG00000174482	705.48	-0.615949	0.0856654	-7.19018	6.47076e-13	1.73879e-11
ENSG00000163611	2082.24	0.415185	0.0577536	7.18891	6.53116e-13	1.7526e-11
ENSG00000139187	302.058	-0.782901	0.108962	-7.18507	6.7174e-13	1.8001e-11
ENSG00000149262	3242.43	0.389974	0.0542819	7.18423	6.75855e-13	1.80863e-11
ENSG00000185507	158.343	0.967689	0.134754	7.18113	6.91359e-13	1.84758e-11
ENSG00000168016	634.356	0.601809	0.0838456	7.17758	7.09544e-13	1.89358e-11
ENSG00000147274	12362.1	-0.307675	0.0429207	-7.16845	7.58536e-13	2.02155e-11
ENSG00000255090	5105.31	0.403122	0.0562378	7.16817	7.6008e-13	2.0229e-11
ENSG00000100058	831.304	0.587407	0.0820053	7.16303	7.89146e-13	2.09738e-11
ENSG00000203666	1824.79	0.510734	0.0713261	7.16055	8.03554e-13	2.13276e-11
ENSG00000240891	292.289	-0.788529	0.110133	-7.15982	8.07839e-13	2.14121e-11
ENSG00000164308	399.446	0.694289	0.0970407	7.15461	8.39095e-13	2.22103e-11
ENSG00000133318	6231.34	0.313382	0.0438389	7.1485	8.77303e-13	2.31901e-11
ENSG00000126787	1989.31	-0.394011	0.0551485	-7.14453	9.03015e-13	2.38374e-11
ENSG00000168944	2535.91	0.382653	0.0535703	7.143	9.1316e-13	2.40436e-11
ENSG00000158560	900.927	0.542659	0.0759709	7.14298	9.13298e-13	2.40436e-11
ENSG00000155313	2278.22	0.426225	0.0597179	7.1373	9.5181e-13	2.50236e-11
ENSG00000111271	1026.73	-0.497575	0.0697177	-7.13699	9.53943e-13	2.50458e-11
ENSG00000141449	1096.48	0.500931	0.0702867	7.12697	1.02605e-12	2.69028e-11
ENSG00000124067	2483.91	0.377184	0.0529254	7.12671	1.02793e-12	2.69158e-11
ENSG00000253438	294.221	-0.77571	0.10886	-7.12573	1.0353e-12	2.70722e-11
ENSG00000163617	106.718	-1.05106	0.14751	-7.12538	1.03795e-12	2.7105e-11
ENSG00000111276	1471.49	-0.496575	0.0698018	-7.11408	1.12664e-12	2.93817e-11
ENSG00000116957	3650.77	0.414544	0.0582925	7.11145	1.14832e-12	2.9907e-11
ENSG00000274210	109.4	-1.00965	0.14206	-7.10723	1.18391e-12	3.07927e-11
ENSG00000188211	1150.9	-0.467658	0.0658475	-7.10213	1.22845e-12	3.19086e-11
ENSG00000103599	213.005	-0.849216	0.119599	-7.1005	1.24304e-12	3.22444e-11
ENSG00000008086	1042.17	0.54927	0.0773981	7.09668	1.27792e-12	3.31051e-11
ENSG00000142188	1005.64	0.521674	0.0735357	7.09416	1.30141e-12	3.36687e-11
ENSG00000242759	117.732	-1.05296	0.148574	-7.08707	1.36984e-12	3.53921e-11
ENSG00000120093	1218.21	-0.45452	0.0641405	-7.08631	1.37735e-12	3.5539e-11
ENSG00000102921	3232.62	0.351771	0.0496582	7.08385	1.40208e-12	3.61291e-11
ENSG00000253553	809.077	-0.578272	0.0816504	-7.08229	1.41788e-12	3.6488e-11
ENSG00000075884	144.259	-0.961185	0.135733	-7.08142	1.42689e-12	3.66229e-11
ENSG00000122591	4391.48	0.345684	0.0488145	7.08158	1.4252e-12	3.66229e-11
ENSG00000196878	534.826	-0.633261	0.0894309	-7.08101	1.43103e-12	3.66807e-11
ENSG00000171100	951.038	0.507111	0.0716198	7.0806	1.43527e-12	3.67411e-11
ENSG00000160298	860.136	-0.54138	0.0764957	-7.07726	1.47029e-12	3.7588e-11
ENSG00000169288	2069.31	0.438782	0.0620548	7.07088	1.53954e-12	3.93068e-11
ENSG00000101057	10596	0.325431	0.0460343	7.06932	1.55694e-12	3.96989e-11
ENSG00000125821	4333.18	0.352031	0.0498333	7.06417	1.61582e-12	4.11463e-11
ENSG00000131080	498.514	0.653239	0.0924971	7.06226	1.63812e-12	4.16597e-11
ENSG00000162222	576.112	-0.649098	0.0919527	-7.05904	1.67653e-12	4.25807e-11
ENSG00000120519	1748.15	0.447603	0.0634635	7.05292	1.752e-12	4.44395e-11
ENSG00000100150	1464.58	0.458255	0.0649799	7.05225	1.76049e-12	4.45968e-11
ENSG00000113108	435.362	-0.661459	0.0938429	-7.04858	1.80752e-12	4.57286e-11
ENSG00000176658	1565.93	0.46933	0.0665982	7.0472	1.82558e-12	4.61256e-11
ENSG00000108669	2343.64	0.463913	0.0658538	7.04458	1.86017e-12	4.69385e-11
ENSG00000051108	2319.65	0.410978	0.0583461	7.0438	1.87069e-12	4.71429e-11
ENSG00000176700	239.854	-0.811053	0.115218	-7.03929	1.93217e-12	4.86293e-11
ENSG00000121210	2353.85	0.48236	0.0686296	7.02845	2.08835e-12	5.24922e-11
ENSG00000175003	64.073	-1.10896	0.157795	-7.02783	2.09774e-12	5.266e-11
ENSG00000275066	3941.55	0.340802	0.0485017	7.0266	2.11624e-12	5.3056e-11
ENSG00000103264	1734.28	0.425501	0.0605681	7.02517	2.13804e-12	5.35337e-11
ENSG00000079999	3203.22	0.357155	0.050842	7.02481	2.14352e-12	5.36017e-11
ENSG00000163666	45.1796	-1.14158	0.162513	-7.02452	2.14804e-12	5.36457e-11
ENSG00000125534	1752.5	0.447695	0.0637926	7.01798	2.251e-12	5.61452e-11
ENSG00000079215	832.752	0.571468	0.0814541	7.01583	2.28594e-12	5.68709e-11
ENSG00000108018	2458.32	-0.38194	0.0544393	-7.01589	2.28491e-12	5.68709e-11
ENSG00000092931	1071.58	-0.469566	0.0669319	-7.01558	2.29004e-12	5.69001e-11
ENSG00000163026	1131.59	0.494267	0.0704871	7.01216	2.34661e-12	5.82313e-11
ENSG00000157456	2207.03	-0.411435	0.0587132	-7.00754	2.4255e-12	6.01121e-11
ENSG00000104490	1077.17	0.48855	0.0698194	6.99734	2.60869e-12	6.45701e-11
ENSG00000107669	5867.9	0.34682	0.049568	6.99686	2.61761e-12	6.47084e-11
ENSG00000116473	4467.37	0.372684	0.0532716	6.99592	2.63526e-12	6.49796e-11
ENSG00000096070	2788.51	0.37913	0.0541922	6.99603	2.63317e-12	6.49796e-11
ENSG00000182481	12131.2	-0.301573	0.0431113	-6.99523	2.64833e-12	6.52194e-11
ENSG00000120697	2417.7	0.376941	0.0538893	6.99472	2.65788e-12	6.53717e-11
ENSG00000248092	878.221	-0.522573	0.0747542	-6.99055	2.73807e-12	6.7259e-11
ENSG00000089639	656.067	0.571487	0.0817646	6.98941	2.76047e-12	6.77237e-11
ENSG00000142920	684.873	0.583156	0.0834693	6.98648	2.81876e-12	6.90666e-11
ENSG00000087074	2573.72	-0.379026	0.0542614	-6.98519	2.84469e-12	6.96144e-11
ENSG00000234352	361.762	-0.715072	0.102394	-6.9835	2.87918e-12	7.03698e-11
ENSG00000260869	61.5586	-1.10792	0.158694	-6.98149	2.92071e-12	7.12953e-11
ENSG00000137269	943.814	0.53406	0.0765074	6.9805	2.94126e-12	7.1707e-11
ENSG00000069702	825.626	0.540767	0.0775017	6.97749	3.00507e-12	7.3171e-11
ENSG00000131378	961.488	0.489551	0.0702271	6.97097	3.14772e-12	7.65485e-11
ENSG00000109501	830.711	0.554178	0.0795361	6.96762	3.22337e-12	7.82904e-11
ENSG00000174705	4068.85	0.337706	0.0485152	6.96084	3.38258e-12	8.2055e-11
ENSG00000136153	1310.31	-0.450414	0.0647154	-6.95992	3.40457e-12	8.24856e-11
ENSG00000010244	7730.24	-0.285459	0.0410334	-6.95674	3.48226e-12	8.42629e-11
ENSG00000143473	795.048	-0.524492	0.0754306	-6.9533	3.56845e-12	8.62411e-11
ENSG00000178971	1024.36	0.51675	0.0743417	6.95101	3.6268e-12	8.75426e-11
ENSG00000232104	975.027	-0.543604	0.0782207	-6.94962	3.66283e-12	8.83029e-11
ENSG00000232077	82.4663	-1.05806	0.152256	-6.94926	3.67197e-12	8.84135e-11
ENSG00000167676	157.687	0.900907	0.1297	6.94607	3.75605e-12	9.03263e-11
ENSG00000263212	89.5349	1.09569	0.157827	6.94238	3.85547e-12	9.24886e-11
ENSG00000198597	497.071	-0.62905	0.0906099	-6.9424	3.85488e-12	9.24886e-11
ENSG00000253877	1202.43	0.487575	0.0702441	6.94115	3.88928e-12	9.31846e-11
ENSG00000197903	6282	-0.740567	0.106756	-6.937	4.0052e-12	9.5844e-11
ENSG00000274020	1276.65	-0.44498	0.0641654	-6.93489	4.06538e-12	9.71645e-11
ENSG00000205763	769.974	0.540121	0.077969	6.92738	4.28718e-12	1.0234e-10
ENSG00000107372	4876.27	-0.308151	0.0444918	-6.92603	4.32829e-12	1.03069e-10
ENSG00000170955	1761.02	0.411756	0.0594496	6.92614	4.32482e-12	1.03069e-10
ENSG00000206527	4342.43	0.341064	0.0492574	6.92411	4.38714e-12	1.04342e-10
ENSG00000197603	3465.28	0.365068	0.052768	6.91836	4.56904e-12	1.08536e-10
ENSG00000117298	3839.69	0.379903	0.0549378	6.91515	4.67377e-12	1.10888e-10
ENSG00000063438	3217.61	-0.345909	0.0500334	-6.91355	4.72661e-12	1.12005e-10
ENSG00000162174	519.134	0.639583	0.0925334	6.91191	4.7816e-12	1.1317e-10
ENSG00000165671	10136	-0.274447	0.0397092	-6.91142	4.79821e-12	1.13425e-10
ENSG00000272068	159.084	-0.913995	0.132295	-6.90879	4.88808e-12	1.15387e-10
ENSG00000137834	1555.81	-0.447064	0.0647109	-6.90864	4.89305e-12	1.15387e-10
ENSG00000117013	83.686	-1.07844	0.156111	-6.90817	4.90952e-12	1.15635e-10
ENSG00000143457	1271.43	0.449128	0.0650259	6.90691	4.95307e-12	1.1652e-10
ENSG00000254363	25.4837	-1.07387	0.155517	-6.90519	5.0136e-12	1.17802e-10
ENSG00000140022	298.598	0.740358	0.107243	6.90357	5.07132e-12	1.19014e-10
ENSG00000248445	244.29	-0.849712	0.123089	-6.90323	5.08326e-12	1.1915e-10
ENSG00000233403	328.656	-0.705219	0.102251	-6.89695	5.31298e-12	1.24385e-10
ENSG00000147454	4080.55	-0.31788	0.0460964	-6.89598	5.34931e-12	1.25085e-10
ENSG00000107862	9348.26	0.343937	0.0499118	6.89089	5.54453e-12	1.29495e-10
ENSG00000067064	2076.53	0.392978	0.0570312	6.89059	5.55615e-12	1.2961e-10
ENSG00000143842	917.426	0.508602	0.0738571	6.8863	5.7264e-12	1.33422e-10
ENSG00000168298	9381.73	-0.634815	0.0921938	-6.88566	5.75216e-12	1.33709e-10
ENSG00000204947	84.213	-1.05108	0.152648	-6.88565	5.75248e-12	1.33709e-10
ENSG00000179979	316.147	-0.720721	0.104685	-6.88469	5.79145e-12	1.34454e-10
ENSG00000126903	1263.7	0.436709	0.0634397	6.88384	5.82586e-12	1.35092e-10
ENSG00000101040	16625.1	-0.324796	0.0471985	-6.8815	5.92271e-12	1.37174e-10
ENSG00000154265	1285.93	0.480298	0.0699115	6.87008	6.4164e-12	1.48432e-10
ENSG00000148484	3054.45	0.356173	0.0518505	6.86923	6.45486e-12	1.49144e-10
ENSG00000103381	2005.78	0.39849	0.0580142	6.86884	6.47265e-12	1.49378e-10
ENSG00000188529	9413.29	-0.272359	0.0396628	-6.86686	6.56288e-12	1.51281e-10
ENSG00000136122	610.145	-0.554999	0.080831	-6.86616	6.59515e-12	1.51845e-10
ENSG00000089006	5894.81	-0.325278	0.0473838	-6.86476	6.66049e-12	1.53168e-10
ENSG00000101577	2368.98	0.458343	0.0667781	6.86368	6.71107e-12	1.54149e-10
ENSG00000160404	251.254	0.775987	0.113065	6.86318	6.73431e-12	1.545e-10
ENSG00000135315	815.263	0.530117	0.0772799	6.85969	6.90086e-12	1.58134e-10
ENSG00000166783	3406.48	0.327238	0.0477089	6.85905	6.93181e-12	1.58657e-10
ENSG00000163041	1855.27	-0.392183	0.0571936	-6.85713	7.02594e-12	1.60622e-10
ENSG00000109466	1784.17	0.417564	0.0609432	6.85169	7.29815e-12	1.6665e-10
ENSG00000164603	1388.16	0.482835	0.0705511	6.84377	7.71377e-12	1.75934e-10
ENSG00000156804	734.345	-0.566425	0.0828128	-6.83982	7.92916e-12	1.80635e-10
ENSG00000196071	520.207	0.680332	0.099471	6.83949	7.94731e-12	1.80836e-10
ENSG00000118412	2953.81	0.343564	0.0502433	6.83801	8.03012e-12	1.82507e-10
ENSG00000213918	451.762	-0.626618	0.0916662	-6.83586	8.15129e-12	1.85045e-10
ENSG00000168818	2985.56	0.419203	0.0613606	6.8318	8.38572e-12	1.90145e-10
ENSG00000134070	396.439	0.722282	0.105734	6.8311	8.4264e-12	1.90845e-10
ENSG00000107581	20039.4	-0.280262	0.0410293	-6.83077	8.44577e-12	1.91061e-10
ENSG00000111785	5279.21	0.344377	0.0504438	6.82695	8.67369e-12	1.95989e-10
ENSG00000128578	1043.41	0.491004	0.0720175	6.81785	9.24141e-12	2.08575e-10
ENSG00000183808	3315.36	-0.351455	0.051556	-6.81696	9.29844e-12	2.09619e-10
ENSG00000028310	5435.87	-0.317124	0.0465593	-6.81119	9.67931e-12	2.17953e-10
ENSG00000278099	105.114	-0.977157	0.143498	-6.80956	9.79008e-12	2.20192e-10
ENSG00000186952	70.0368	-1.07926	0.158503	-6.80909	9.82146e-12	2.20643e-10
ENSG00000164258	3989.51	0.345087	0.0507158	6.80432	1.01527e-11	2.2782e-10
ENSG00000186019	87.2531	-1.02348	0.150491	-6.80094	1.03937e-11	2.32961e-10
ENSG00000204592	2005.41	0.368384	0.0542357	6.79228	1.10379e-11	2.47114e-10
ENSG00000144455	2503.06	-0.394803	0.0581521	-6.78914	1.12805e-11	2.52254e-10
ENSG00000009413	7631.05	-0.323843	0.0477059	-6.78832	1.13448e-11	2.53401e-10
ENSG00000165895	1687.8	0.513091	0.0755929	6.78755	1.14053e-11	2.54169e-10
ENSG00000177410	10441.9	-0.390207	0.0574884	-6.78758	1.14028e-11	2.54169e-10
ENSG00000083720	4775.11	0.362484	0.0534075	6.78714	1.1438e-11	2.54606e-10
ENSG00000196923	3468.73	0.351858	0.0518613	6.78459	1.16414e-11	2.58839e-10
ENSG00000165806	1976.22	0.397714	0.05863	6.78345	1.17337e-11	2.60593e-10
ENSG00000144736	4131.45	0.385293	0.0568665	6.7754	1.24059e-11	2.75207e-10
ENSG00000015532	1362.77	0.424663	0.0626927	6.77372	1.25515e-11	2.78119e-10
ENSG00000186666	148.484	-0.901964	0.133196	-6.77173	1.27249e-11	2.81642e-10
ENSG00000249803	538.288	0.640424	0.0946309	6.7676	1.30936e-11	2.89473e-10
ENSG00000278588	1673.89	-0.776873	0.114834	-6.76516	1.3316e-11	2.94056e-10
ENSG00000101407	6182.07	0.312849	0.0462503	6.76426	1.33994e-11	2.95562e-10
ENSG00000248278	116.95	-0.959255	0.141842	-6.76284	1.35309e-11	2.98124e-10
ENSG00000175183	1296.07	0.418191	0.0618683	6.75938	1.38586e-11	3.05e-10
ENSG00000150076	289.365	-0.771773	0.11419	-6.75869	1.3924e-11	3.06093e-10
ENSG00000159082	1839.64	0.394537	0.0584225	6.75317	1.4465e-11	3.17626e-10
ENSG00000228113	46.0473	-1.09688	0.162447	-6.75226	1.4556e-11	3.19264e-10
ENSG00000115392	6276.22	0.349553	0.0517706	6.75196	1.45865e-11	3.19573e-10
ENSG00000134982	2525.36	0.423377	0.0627118	6.75115	1.46675e-11	3.20986e-10
ENSG00000134324	3341.72	0.33238	0.0492604	6.7474	1.50514e-11	3.29016e-10
ENSG00000261543	553.864	-0.676601	0.100291	-6.74636	1.51605e-11	3.31029e-10
ENSG00000139318	5155.5	-0.300112	0.0444885	-6.74585	1.52137e-11	3.31818e-10
ENSG00000114251	2002.35	-0.40569	0.0601511	-6.74452	1.53535e-11	3.34494e-10
ENSG00000265451	70.7241	-1.07144	0.158902	-6.74274	1.55426e-11	3.38233e-10
ENSG00000129055	1660.71	-0.404077	0.0599553	-6.73963	1.58793e-11	3.45175e-10
ENSG00000120875	7406.83	-0.308675	0.0458101	-6.73815	1.60421e-11	3.48325e-10
ENSG00000188177	98.4367	-1.01093	0.15005	-6.73731	1.61342e-11	3.49935e-10
ENSG00000116106	2578.29	0.432876	0.0642742	6.73483	1.64119e-11	3.5556e-10
ENSG00000251209	3261.16	-0.388064	0.0576658	-6.72953	1.70206e-11	3.68339e-10
ENSG00000110888	1993.01	0.368199	0.0547287	6.72771	1.7235e-11	3.72563e-10
ENSG00000158008	1854.66	-0.409002	0.0608625	-6.7201	1.816e-11	3.92124e-10
ENSG00000103227	986.071	-0.512508	0.0763066	-6.71643	1.86227e-11	4.01668e-10
ENSG00000077238	514.451	0.583521	0.0868943	6.7153	1.87679e-11	4.04352e-10
ENSG00000114735	889.099	-0.495225	0.0737895	-6.71133	1.92861e-11	4.15056e-10
ENSG00000166128	1713.79	0.415953	0.0619846	6.7106	1.9383e-11	4.16682e-10
ENSG00000114480	7272.15	0.314598	0.046908	6.70671	1.99062e-11	4.27456e-10
ENSG00000088766	2934.72	0.379018	0.0565986	6.69659	2.13333e-11	4.57596e-10
ENSG00000139117	5446.85	0.393556	0.0587779	6.69564	2.14731e-11	4.60088e-10
ENSG00000143344	3348.51	0.448311	0.0670435	6.68687	2.28e-11	4.87981e-10
ENSG00000153814	2413.01	0.448739	0.0671245	6.68518	2.30648e-11	4.93106e-10
ENSG00000078018	544.831	0.579953	0.0867803	6.68301	2.34089e-11	4.99911e-10
ENSG00000124120	3351.7	0.345224	0.0516593	6.6827	2.34575e-11	5.00401e-10
ENSG00000073578	4144.1	0.308498	0.0461677	6.68211	2.35532e-11	5.01891e-10
ENSG00000196141	11343.7	0.282308	0.0422632	6.67975	2.39344e-11	5.09458e-10
ENSG00000139174	1093.41	0.504084	0.0754715	6.67913	2.40363e-11	5.11068e-10
ENSG00000111875	1150.29	-0.474174	0.0710071	-6.67784	2.42487e-11	5.15019e-10
ENSG00000134955	1238.78	0.436798	0.0654411	6.67468	2.47767e-11	5.2566e-10
ENSG00000182050	241.748	-0.808741	0.121233	-6.67098	2.54098e-11	5.38506e-10
ENSG00000117461	258.812	-0.769646	0.115379	-6.6706	2.54762e-11	5.39325e-10
ENSG00000249572	161.738	-0.879924	0.132016	-6.6653	2.64133e-11	5.58556e-10
ENSG00000089902	4600.35	0.340336	0.0510638	6.66492	2.64806e-11	5.59371e-10
ENSG00000175115	4761.28	0.362546	0.054402	6.6642	2.66115e-11	5.61527e-10
ENSG00000064300	2799.97	0.378357	0.0567775	6.66386	2.66719e-11	5.62191e-10
ENSG00000095209	1565.57	0.402169	0.0603732	6.66138	2.71276e-11	5.71177e-10
ENSG00000198874	3773.33	0.37375	0.0561124	6.66073	2.72478e-11	5.73088e-10
ENSG00000115318	5646.65	-0.30134	0.0452569	-6.65842	2.76779e-11	5.81505e-10
ENSG00000141179	924.045	0.474863	0.0713217	6.65804	2.77498e-11	5.82387e-10
ENSG00000018699	2659.48	0.363162	0.0545554	6.65676	2.79922e-11	5.86409e-10
ENSG00000164830	2685.29	0.374098	0.0561986	6.65671	2.80017e-11	5.86409e-10
ENSG00000138604	1877.23	0.384703	0.0577956	6.65627	2.80863e-11	5.87547e-10
ENSG00000175697	51.0689	-1.0733	0.161252	-6.65606	2.81268e-11	5.87763e-10
ENSG00000137573	815.71	0.529528	0.0795996	6.6524	2.88348e-11	6.01912e-10
ENSG00000244694	974.286	0.487369	0.0732906	6.64982	2.9346e-11	6.11925e-10
ENSG00000204116	2017.67	0.400998	0.0603382	6.64584	3.01488e-11	6.27991e-10
ENSG00000118276	4197.47	-0.305311	0.0459967	-6.63768	3.18665e-11	6.63061e-10
ENSG00000131941	1020.58	0.475695	0.0717582	6.62914	3.37654e-11	7.01823e-10
ENSG00000131979	410.575	0.648823	0.0978799	6.62877	3.38502e-11	7.02835e-10
ENSG00000271254	747.23	0.514226	0.077578	6.6285	3.39111e-11	7.03348e-10
ENSG00000197933	360.561	0.663618	0.100148	6.6264	3.43981e-11	7.12688e-10
ENSG00000132436	1978.71	0.416496	0.0628773	6.62395	3.49722e-11	7.23814e-10
ENSG00000234840	1544.07	-0.792923	0.119715	-6.62344	3.50933e-11	7.25547e-10
ENSG00000121897	294.884	-0.722528	0.109152	-6.61946	3.60515e-11	7.43778e-10
ENSG00000261502	356.101	-0.678945	0.102568	-6.61946	3.6051e-11	7.43778e-10
ENSG00000064393	24176.6	-0.253384	0.0382964	-6.61641	3.68031e-11	7.5848e-10
ENSG00000251291	102.035	-0.978695	0.147932	-6.61584	3.69447e-11	7.60591e-10
ENSG00000142794	700.147	0.522614	0.0790689	6.60961	3.85341e-11	7.91825e-10
ENSG00000100478	446.708	0.631755	0.0955819	6.60957	3.85432e-11	7.91825e-10
ENSG00000187676	1929.69	0.405217	0.0613167	6.60858	3.88012e-11	7.96284e-10
ENSG00000172765	2974.16	0.408219	0.0617896	6.60661	3.93233e-11	8.06148e-10
ENSG00000078237	1382.11	0.441099	0.0667804	6.60521	3.96951e-11	8.12913e-10
ENSG00000206737	80.8463	-1.0418	0.157744	-6.6044	3.99135e-11	8.16526e-10
ENSG00000136492	6032.65	0.399411	0.0604906	6.60286	4.03292e-11	8.24164e-10
ENSG00000162129	4465.36	0.301096	0.0456091	6.60167	4.06554e-11	8.29958e-10
ENSG00000022567	1807.25	0.382602	0.0580014	6.59643	4.21189e-11	8.58934e-10
ENSG00000148481	1601.19	0.400923	0.0607807	6.59622	4.21767e-11	8.59212e-10
ENSG00000106003	371.403	0.672711	0.102008	6.5947	4.26105e-11	8.67141e-10
ENSG00000196678	936.332	-0.490058	0.0743183	-6.59404	4.28025e-11	8.70139e-10
ENSG00000065833	5218.28	0.357328	0.0541953	6.59333	4.30055e-11	8.73353e-10
ENSG00000145040	836.094	0.530944	0.0805835	6.58875	4.43549e-11	8.99817e-10
ENSG00000198919	1466.2	-0.408573	0.0620379	-6.58586	4.52272e-11	9.16557e-10
ENSG00000245275	424.502	0.665416	0.101072	6.5836	4.59194e-11	9.29617e-10
ENSG00000106462	6660.62	0.309827	0.0470672	6.58265	4.62134e-11	9.34596e-10
ENSG00000170396	6066.5	0.367007	0.0557895	6.57844	4.75417e-11	9.60461e-10
ENSG00000144802	2277.68	-0.348686	0.0530093	-6.57782	4.77396e-11	9.63458e-10
ENSG00000276180	1453.84	-0.494186	0.075173	-6.57398	4.89887e-11	9.87643e-10
ENSG00000105643	1045.88	0.477313	0.072613	6.57338	4.91845e-11	9.90564e-10
ENSG00000141084	2921.55	0.379126	0.057721	6.56825	5.09085e-11	1.02422e-09
ENSG00000157933	10937.8	0.255992	0.0389759	6.56796	5.10089e-11	1.02482e-09
ENSG00000102098	1820.86	0.451604	0.0687596	6.56786	5.10433e-11	1.02482e-09
ENSG00000124191	1056.87	0.46318	0.0705336	6.5668	5.14085e-11	1.03108e-09
ENSG00000108557	9557.67	-0.282149	0.0429687	-6.56637	5.15552e-11	1.03296e-09
ENSG00000253719	3951.73	-0.337649	0.0514284	-6.56542	5.18856e-11	1.03851e-09
ENSG00000171444	5236.1	0.316198	0.0481797	6.56289	5.27741e-11	1.05488e-09
ENSG00000147459	12526.3	-0.260907	0.0397555	-6.56279	5.28118e-11	1.05488e-09
ENSG00000136213	1222.66	0.421213	0.0641869	6.56229	5.29859e-11	1.05727e-09
ENSG00000214900	328.339	-0.692578	0.105575	-6.56007	5.37827e-11	1.07207e-09
ENSG00000205085	105.957	-0.956302	0.145814	-6.55839	5.43927e-11	1.08312e-09
ENSG00000227124	1745.22	-0.369959	0.0564122	-6.55813	5.44853e-11	1.08386e-09
ENSG00000120756	1040.89	0.47487	0.0724197	6.55718	5.48332e-11	1.08966e-09
ENSG00000229618	4439.84	-0.650463	0.0992549	-6.55346	5.62203e-11	1.11609e-09
ENSG00000183785	52.6117	-1.06033	0.161957	-6.54699	5.87081e-11	1.16429e-09
ENSG00000081148	46.3305	-1.06549	0.16278	-6.54557	5.92695e-11	1.17422e-09
ENSG00000171791	1690.03	-0.378827	0.0578885	-6.54409	5.98575e-11	1.18467e-09
ENSG00000107290	4366.88	0.350443	0.0535545	6.54366	6.00293e-11	1.18565e-09
ENSG00000149054	913.021	0.503186	0.0768962	6.5437	6.00142e-11	1.18565e-09
ENSG00000135473	986.027	-0.47888	0.0731908	-6.5429	6.03364e-11	1.19051e-09
ENSG00000162378	3907.16	0.326093	0.0498891	6.53636	6.30334e-11	1.24247e-09
ENSG00000265264	551.218	-0.564803	0.0864424	-6.53387	6.40907e-11	1.26203e-09
ENSG00000122257	4199.77	-0.293875	0.0449991	-6.53069	6.54694e-11	1.28787e-09
ENSG00000003137	230.896	-0.799825	0.122723	-6.51733	7.15676e-11	1.40641e-09
ENSG00000163629	2997.23	0.365842	0.0561448	6.51603	7.21907e-11	1.41723e-09
ENSG00000169045	24333.2	-0.244967	0.0376	-6.51509	7.26471e-11	1.42475e-09
ENSG00000172602	53.2691	1.0548	0.16207	6.50829	7.60117e-11	1.48923e-09
ENSG00000154767	1973.74	-0.373001	0.0573273	-6.50651	7.69162e-11	1.50544e-09
ENSG00000106049	4197.9	0.35875	0.0551457	6.5055	7.74374e-11	1.51288e-09
ENSG00000258643	293.695	-0.701636	0.107853	-6.50547	7.74518e-11	1.51288e-09
ENSG00000163050	2158.92	0.350815	0.0539319	6.50477	7.78127e-11	1.51738e-09
ENSG00000178913	3100.37	-0.361413	0.0555616	-6.50472	7.78385e-11	1.51738e-09
ENSG00000172732	1332.89	-0.410828	0.0632197	-6.49842	8.11663e-11	1.58067e-09
ENSG00000105953	5035.96	0.301737	0.0464438	6.49683	8.20328e-11	1.59595e-09
ENSG00000117419	5385.71	0.317906	0.0489363	6.49634	8.22986e-11	1.59952e-09
ENSG00000070159	2007.49	0.404526	0.0623265	6.49042	8.55961e-11	1.66195e-09
ENSG00000171222	1503.84	0.409935	0.0631641	6.49	8.58338e-11	1.6649e-09
ENSG00000176155	2864.96	-0.347945	0.0536154	-6.48965	8.60335e-11	1.66711e-09
ENSG00000166002	347.449	0.689233	0.106252	6.48678	8.7691e-11	1.69754e-09
ENSG00000187741	6181.75	0.332652	0.0512932	6.4853	8.85556e-11	1.71257e-09
ENSG00000235823	389.552	-0.666431	0.102789	-6.48351	8.96129e-11	1.7313e-09
ENSG00000154447	3739.88	0.418795	0.0646223	6.48066	9.13198e-11	1.76253e-09
ENSG00000127955	1421.92	0.488928	0.0755119	6.47485	9.49039e-11	1.82989e-09
ENSG00000177917	1293.91	-0.415938	0.0642491	-6.47383	9.55513e-11	1.84055e-09
ENSG00000154928	3729.77	-0.297426	0.0459664	-6.47051	9.767e-11	1.8795e-09
ENSG00000241058	1062.35	-0.448083	0.0692559	-6.46996	9.80316e-11	1.88345e-09
ENSG00000205659	1904.71	0.448811	0.0693691	6.4699	9.80693e-11	1.88345e-09
ENSG00000151233	2488.35	0.347432	0.0537112	6.46852	9.89671e-11	1.89882e-09
ENSG00000151092	2219.38	0.397603	0.0615191	6.46309	1.02584e-10	1.96627e-09
ENSG00000173812	11797.2	-0.298279	0.0461529	-6.46284	1.02753e-10	1.96758e-09
ENSG00000112367	671.789	0.508605	0.078719	6.46103	1.03994e-10	1.98939e-09
ENSG00000144671	40.6193	-1.05071	0.162731	-6.45673	1.06987e-10	2.04463e-09
ENSG00000241316	2104.04	-0.37503	0.0580886	-6.45617	1.07383e-10	2.05019e-09
ENSG00000103187	17521.6	0.280665	0.0434917	6.45331	1.0943e-10	2.08722e-09
ENSG00000107104	3810.47	-0.321298	0.0497902	-6.45303	1.09632e-10	2.08903e-09
ENSG00000273768	147.952	-0.877984	0.136122	-6.44998	1.11864e-10	2.12938e-09
ENSG00000178974	2164.45	0.411203	0.063754	6.44984	1.11969e-10	2.12938e-09
ENSG00000237505	47.3522	-1.04996	0.162838	-6.44791	1.13405e-10	2.15248e-09
ENSG00000096717	2117.7	0.389555	0.060415	6.44799	1.13344e-10	2.15248e-09
ENSG00000273338	50.4238	-1.04364	0.161922	-6.44533	1.1535e-10	2.18514e-09
ENSG00000186260	4743.73	0.390076	0.0605206	6.44534	1.15339e-10	2.18514e-09
ENSG00000133740	911.566	-0.466323	0.0723843	-6.44233	1.17657e-10	2.22666e-09
ENSG00000176624	2278.52	-0.374484	0.0581364	-6.44148	1.18318e-10	2.237e-09
ENSG00000167740	535.608	-0.575644	0.0894199	-6.43753	1.21433e-10	2.29366e-09
ENSG00000139182	345.511	-0.656854	0.102038	-6.43732	1.216e-10	2.29459e-09
ENSG00000234663	31.5244	-1.02881	0.159846	-6.43624	1.22467e-10	2.30872e-09
ENSG00000170946	1570.78	0.411731	0.0640018	6.43312	1.25014e-10	2.35444e-09
ENSG00000280213	36.8454	-1.04234	0.162073	-6.43132	1.26502e-10	2.38016e-09
ENSG00000248309	102.794	-0.931042	0.144937	-6.42375	1.32957e-10	2.4992e-09
ENSG00000184226	576.701	0.572352	0.0891581	6.41952	1.36708e-10	2.56723e-09
ENSG00000186716	2911.44	0.323967	0.0504681	6.41925	1.36951e-10	2.56933e-09
ENSG00000200156	167.903	-0.867672	0.135186	-6.41833	1.37773e-10	2.58225e-09
ENSG00000231171	57.3394	-1.02734	0.16011	-6.41645	1.3949e-10	2.6119e-09
ENSG00000168280	1071.9	0.478671	0.0746158	6.41513	1.407e-10	2.62952e-09
ENSG00000124145	5167.6	0.305949	0.0476909	6.41525	1.4059e-10	2.62952e-09
ENSG00000170917	146.829	-0.842052	0.131296	-6.41341	1.42304e-10	2.65693e-09
ENSG00000178397	620.428	0.538303	0.0839607	6.41137	1.4422e-10	2.68756e-09
ENSG00000268439	185.63	-0.788435	0.122974	-6.41137	1.4422e-10	2.68756e-09
ENSG00000008256	1965.39	0.452745	0.0706567	6.40767	1.4776e-10	2.75088e-09
ENSG00000259635	38.0277	-1.04201	0.162735	-6.40311	1.52245e-10	2.83167e-09
ENSG00000154553	1344.87	0.419449	0.0655328	6.4006	1.54771e-10	2.8759e-09
ENSG00000048028	2289.83	0.364332	0.0569323	6.39938	1.56005e-10	2.89607e-09
ENSG00000128513	2728.71	0.32886	0.0514064	6.39725	1.58199e-10	2.93399e-09
ENSG00000171853	4839.84	0.282807	0.0442101	6.39688	1.58583e-10	2.93832e-09
ENSG00000165475	534.171	0.579188	0.090547	6.39655	1.58927e-10	2.94188e-09
ENSG00000077232	3861.98	0.305438	0.047756	6.3958	1.59713e-10	2.95363e-09
ENSG00000168461	1375.49	0.424451	0.0663758	6.39467	1.60898e-10	2.97272e-09
ENSG00000119408	2711.54	-0.3239	0.0506946	-6.38925	1.66701e-10	3.07701e-09
ENSG00000260920	154.063	-0.838179	0.131251	-6.38608	1.70189e-10	3.13842e-09
ENSG00000232212	39.9534	-1.03877	0.162741	-6.38293	1.73729e-10	3.20065e-09
ENSG00000163788	2694.27	0.381688	0.059802	6.38253	1.74182e-10	3.20597e-09
ENSG00000084444	862.412	0.456047	0.0714542	6.38237	1.74363e-10	3.20627e-09
ENSG00000184208	496.292	-0.673186	0.10551	-6.38031	1.76733e-10	3.24677e-09
ENSG00000205359	193.529	-0.810205	0.127032	-6.37797	1.79448e-10	3.29354e-09
ENSG00000156976	6530.18	-0.324954	0.050952	-6.37765	1.79825e-10	3.29426e-09
ENSG00000135709	946.659	0.445135	0.0697946	6.37779	1.79663e-10	3.29426e-09
ENSG00000118689	1811.82	0.439665	0.0689492	6.37666	1.80996e-10	3.31259e-09
ENSG00000004799	251.319	0.724337	0.113666	6.37251	1.85961e-10	3.40025e-09
ENSG00000133835	5054.91	0.276476	0.0434009	6.3703	1.88664e-10	3.44644e-09
ENSG00000186591	5762.5	0.29271	0.0459554	6.36944	1.89714e-10	3.46236e-09
ENSG00000168014	3887.89	0.335472	0.0526945	6.36636	1.93565e-10	3.52933e-09
ENSG00000121621	1807.79	-0.357068	0.0560935	-6.36559	1.9454e-10	3.5438e-09
ENSG00000144583	311.326	-0.6912	0.108592	-6.36508	1.95183e-10	3.55219e-09
ENSG00000225546	5445.42	0.359383	0.0565149	6.35909	2.02954e-10	3.69016e-09
ENSG00000196152	479.93	0.609776	0.0959701	6.35381	2.10042e-10	3.81546e-09
ENSG00000152503	924.026	0.465768	0.0733387	6.35092	2.14037e-10	3.88441e-09
ENSG00000112541	4101.17	-0.381212	0.0600336	-6.34997	2.15359e-10	3.90355e-09
ENSG00000102466	192.009	-0.798599	0.125766	-6.34987	2.15493e-10	3.90355e-09
ENSG00000138778	5277.9	-0.298181	0.0469713	-6.34814	2.17934e-10	3.9441e-09
ENSG00000232907	55.6795	-1.01814	0.160421	-6.34671	2.19975e-10	3.97733e-09
ENSG00000140374	6951.59	0.266241	0.0419548	6.3459	2.21133e-10	3.99456e-09
ENSG00000059145	1903.7	0.364414	0.0574334	6.34499	2.22445e-10	4.01453e-09
ENSG00000146426	2124.01	-0.398097	0.062761	-6.34306	2.25239e-10	4.06119e-09
ENSG00000116406	4608.84	-0.275743	0.0434982	-6.33918	2.30998e-10	4.16117e-09
ENSG00000013810	5005.77	-0.325754	0.0513923	-6.33856	2.31917e-10	4.17386e-09
ENSG00000071205	3877.91	0.351557	0.0554882	6.3357	2.36259e-10	4.24807e-09
ENSG00000134077	2065.17	-0.360744	0.0569579	-6.33353	2.3962e-10	4.30454e-09
ENSG00000258890	2026.42	-0.357159	0.056421	-6.33025	2.44763e-10	4.39286e-09
ENSG00000084676	2727.45	0.377071	0.059577	6.32914	2.46535e-10	4.42059e-09
ENSG00000087510	6892.6	-0.35985	0.0568735	-6.32719	2.4967e-10	4.47268e-09
ENSG00000272975	113.594	-0.917625	0.145041	-6.32666	2.50532e-10	4.48398e-09
ENSG00000196378	400.456	0.661482	0.104603	6.32373	2.55322e-10	4.56553e-09
ENSG00000167900	5084.97	0.304522	0.0481873	6.31956	2.62313e-10	4.68622e-09
ENSG00000179922	260.644	0.752717	0.119115	6.31925	2.62832e-10	4.69118e-09
ENSG00000133226	6764.63	-0.254274	0.0402405	-6.31885	2.63523e-10	4.69921e-09
ENSG00000109062	1177.46	0.419428	0.0663844	6.31817	2.64676e-10	4.71544e-09
ENSG00000178662	399.074	0.67874	0.107451	6.31676	2.67097e-10	4.75423e-09
ENSG00000138771	2565.71	-0.322894	0.0511221	-6.31614	2.68176e-10	4.76908e-09
ENSG00000197798	1145.81	0.415335	0.0657727	6.31469	2.70701e-10	4.80959e-09
ENSG00000163312	581.437	-0.519356	0.0822583	-6.31373	2.72397e-10	4.8353e-09
ENSG00000204713	2072.79	-0.359233	0.0569022	-6.31317	2.73375e-10	4.84822e-09
ENSG00000124615	703.52	0.49289	0.0781391	6.30785	2.82941e-10	5.01332e-09
ENSG00000162946	1652.39	-0.457693	0.0725686	-6.30704	2.84422e-10	5.03316e-09
ENSG00000137877	355.974	-0.657174	0.104198	-6.30696	2.84578e-10	5.03316e-09
ENSG00000122035	107.133	0.922108	0.146422	6.29763	3.02239e-10	5.34064e-09
ENSG00000227407	53.5526	-1.01079	0.160528	-6.29667	3.04105e-10	5.36874e-09
ENSG00000105889	3438.82	0.320018	0.050841	6.29449	3.08408e-10	5.43978e-09
ENSG00000258825	88.2075	-0.950448	0.151001	-6.29432	3.08751e-10	5.44089e-09
ENSG00000111912	2506.52	0.339297	0.0539099	6.29377	3.09849e-10	5.45531e-09
ENSG00000125462	111.557	0.910167	0.144664	6.29158	3.14255e-10	5.52287e-09
ENSG00000180479	297.547	0.678041	0.107767	6.29171	3.13986e-10	5.52287e-09
ENSG00000133216	2322.9	0.347087	0.0551707	6.29116	3.15101e-10	5.53274e-09
ENSG00000140299	1554.28	-0.392819	0.0624519	-6.28994	3.17579e-10	5.57124e-09
ENSG00000183779	610.939	0.518026	0.082362	6.28963	3.18229e-10	5.5776e-09
ENSG00000172456	882.91	-0.489338	0.0778057	-6.28922	3.19056e-10	5.58706e-09
ENSG00000152284	401.766	0.629461	0.100088	6.28908	3.19359e-10	5.58734e-09
ENSG00000120837	1129.18	-0.417493	0.0664083	-6.28676	3.24152e-10	5.66611e-09
ENSG00000148200	2302.53	0.417784	0.0664711	6.28519	3.27446e-10	5.71855e-09
ENSG00000181619	284.54	0.728903	0.116062	6.28027	3.37987e-10	5.89734e-09
ENSG00000144959	1264.45	0.457385	0.0728407	6.27925	3.40207e-10	5.93076e-09
ENSG00000227354	68.7187	-0.980334	0.156157	-6.27787	3.43241e-10	5.9783e-09
ENSG00000188559	2188.83	0.371365	0.0591671	6.27655	3.46165e-10	6.02384e-09
ENSG00000184517	773.647	0.483733	0.0770764	6.27602	3.47346e-10	6.03898e-09
ENSG00000223725	114.274	-0.89915	0.143279	-6.2755	3.48515e-10	6.05389e-09
ENSG00000093000	4855.95	-0.307207	0.0489587	-6.27481	3.50057e-10	6.07525e-09
ENSG00000104723	3735.7	0.342118	0.0545535	6.27124	3.58186e-10	6.21078e-09
ENSG00000047644	1455.64	-0.441881	0.0705084	-6.26706	3.67917e-10	6.37384e-09
ENSG00000156471	7090.43	0.256427	0.0409231	6.26606	3.7029e-10	6.40925e-09
ENSG00000236760	26.9504	-0.998392	0.159379	-6.26427	3.74586e-10	6.47784e-09
ENSG00000179241	7356.32	0.292955	0.046768	6.26401	3.75209e-10	6.48286e-09
ENSG00000047579	1422.64	0.394584	0.0630307	6.26018	3.84522e-10	6.63787e-09
ENSG00000037637	3159.1	0.365311	0.0583597	6.25964	3.85863e-10	6.65512e-09
ENSG00000260126	181.275	-0.818762	0.130829	-6.25825	3.89309e-10	6.7086e-09
ENSG00000077157	5242.6	0.385629	0.0616468	6.25546	3.96341e-10	6.82373e-09
ENSG00000197980	123.214	-0.887663	0.141921	-6.25463	3.98468e-10	6.85428e-09
ENSG00000132535	890.516	-0.437163	0.0699016	-6.25398	4.00118e-10	6.87659e-09
ENSG00000166106	496.935	0.557165	0.0890921	6.25381	4.00564e-10	6.87818e-09
ENSG00000170581	1673.13	0.354229	0.0566558	6.25229	4.04485e-10	6.93938e-09
ENSG00000196227	2435.92	0.340874	0.0545538	6.24841	4.1466e-10	7.10767e-09
ENSG00000167785	295.919	-0.689177	0.110362	-6.24472	4.24552e-10	7.27083e-09
ENSG00000157851	2378.01	0.334887	0.0536404	6.24319	4.2874e-10	7.32425e-09
ENSG00000140807	177.801	0.812408	0.130128	6.24317	4.28801e-10	7.32425e-09
ENSG00000197332	471.675	0.582923	0.0933678	6.2433	4.28445e-10	7.32425e-09
ENSG00000172985	3803.72	-0.306652	0.0491409	-6.24026	4.3684e-10	7.45065e-09
ENSG00000126785	1099.41	-0.410376	0.0657631	-6.24022	4.36967e-10	7.45065e-09
ENSG00000164187	653.112	-0.493322	0.0790573	-6.24006	4.37415e-10	7.45176e-09
ENSG00000174307	1320.39	0.426194	0.0683079	6.23931	4.39508e-10	7.48087e-09
ENSG00000149346	2511.48	-0.363721	0.0582977	-6.23902	4.40315e-10	7.48804e-09
ENSG00000103994	7580.21	0.252663	0.0405444	6.23177	4.61191e-10	7.82938e-09
ENSG00000128833	89.367	-0.952684	0.152874	-6.23183	4.61007e-10	7.82938e-09
ENSG00000174365	364.391	-0.62209	0.0998404	-6.23084	4.63934e-10	7.86908e-09
ENSG00000270441	84.2966	-0.94895	0.15232	-6.22999	4.66451e-10	7.90488e-09
ENSG00000173575	4585.48	0.321139	0.0515634	6.22803	4.7234e-10	7.99771e-09
ENSG00000024422	1399.06	0.377422	0.0606341	6.22458	4.82849e-10	8.16854e-09
ENSG00000213759	133.667	-0.851675	0.136972	-6.21788	5.0393e-10	8.51778e-09
ENSG00000196652	1006.2	-0.435654	0.0700959	-6.21511	5.129e-10	8.66186e-09
ENSG00000102580	5913.07	0.2768	0.0445487	6.21342	5.18436e-10	8.74776e-09
ENSG00000150471	723.618	-0.492167	0.0792309	-6.2118	5.23803e-10	8.83067e-09
ENSG00000107611	443.889	-0.567689	0.0914807	-6.20556	5.45025e-10	9.18049e-09
ENSG00000185485	637.046	0.51797	0.0835377	6.20044	5.63068e-10	9.47621e-09
ENSG00000164574	4073.41	0.28621	0.0461667	6.19949	5.66461e-10	9.52507e-09
ENSG00000162869	1325.92	0.400196	0.06461	6.19403	5.86467e-10	9.85295e-09
ENSG00000134569	1020.17	0.417321	0.0673981	6.19188	5.94495e-10	9.97921e-09
ENSG00000113657	2712.79	0.318209	0.0513963	6.19129	5.9674e-10	1.00083e-08
ENSG00000198130	4112.66	0.312347	0.0504743	6.18824	6.08387e-10	1.01948e-08
ENSG00000112305	1945.38	0.368918	0.0596645	6.1832	6.28145e-10	1.05168e-08
ENSG00000120458	2099.74	-0.348647	0.0563918	-6.18258	6.30633e-10	1.05494e-08
ENSG00000165732	16007.4	-0.27858	0.0450634	-6.18196	6.33098e-10	1.05725e-08
ENSG00000101412	2881.25	0.311876	0.0504492	6.18197	6.33047e-10	1.05725e-08
ENSG00000248049	791.215	-0.472386	0.0764175	-6.18165	6.34354e-10	1.05843e-08
ENSG00000124786	476.48	-0.56471	0.0914132	-6.17756	6.51015e-10	1.08437e-08
ENSG00000054967	2307.8	0.324254	0.052489	6.17757	6.50973e-10	1.08437e-08
ENSG00000279968	109.85	-0.895667	0.145085	-6.17339	6.68393e-10	1.11237e-08
ENSG00000204611	283.693	-0.687632	0.111439	-6.17048	6.80834e-10	1.13211e-08
ENSG00000109670	4192.8	0.377492	0.0611793	6.17027	6.81754e-10	1.13232e-08
ENSG00000106404	361.938	-0.598403	0.096983	-6.17018	6.8213e-10	1.13232e-08
ENSG00000143479	3394.89	0.318536	0.0516311	6.16945	6.85293e-10	1.1366e-08
ENSG00000144647	1056.23	0.421791	0.0683962	6.16687	6.96558e-10	1.1543e-08
ENSG00000171208	6043.38	0.281885	0.0457206	6.16537	7.03188e-10	1.1643e-08
ENSG00000226067	690.931	-0.483983	0.0785445	-6.16189	7.18814e-10	1.18916e-08
ENSG00000185238	3802.03	0.32528	0.0528065	6.15985	7.28141e-10	1.20357e-08
ENSG00000132952	2220.43	0.348487	0.0566159	6.15529	7.49406e-10	1.23767e-08
ENSG00000213468	1388.69	0.41978	0.068211	6.15414	7.54883e-10	1.24565e-08
ENSG00000148680	3021.97	0.396423	0.0644363	6.15217	7.64293e-10	1.26011e-08
ENSG00000116863	1305.19	0.42201	0.0686107	6.15078	7.71008e-10	1.27011e-08
ENSG00000177548	1211.48	0.404899	0.0658406	6.14969	7.76351e-10	1.27783e-08
ENSG00000149782	2110.56	0.362508	0.0589716	6.14716	7.88806e-10	1.29723e-08
ENSG00000105983	5777.53	0.302183	0.0491645	6.14638	7.92727e-10	1.30258e-08
ENSG00000174106	3246.6	0.341155	0.0555138	6.14541	7.97585e-10	1.30945e-08
ENSG00000120049	202.605	-0.734752	0.119585	-6.14418	8.03777e-10	1.31851e-08
ENSG00000178385	2071.85	0.397921	0.0647676	6.14383	8.05537e-10	1.32028e-08
ENSG00000131096	28.3759	-0.987368	0.160776	-6.14127	8.18652e-10	1.34065e-08
ENSG00000270604	174.34	-0.764213	0.124502	-6.13817	8.34792e-10	1.36593e-08
ENSG00000106070	2936.93	0.36	0.0586573	6.13735	8.3912e-10	1.37185e-08
ENSG00000119771	2592.82	0.334348	0.0545177	6.13282	8.63334e-10	1.41026e-08
ENSG00000157212	2369.6	0.397257	0.0647937	6.1311	8.7275e-10	1.42444e-08
ENSG00000116729	6024.47	0.278655	0.0454556	6.13027	8.77312e-10	1.43069e-08
ENSG00000033800	5016.6	0.317098	0.051731	6.12976	8.80116e-10	1.43406e-08
ENSG00000255670	75.6571	-0.950935	0.155144	-6.12936	8.82358e-10	1.43651e-08
ENSG00000176641	434.147	0.57963	0.0945878	6.12796	8.90132e-10	1.44795e-08
ENSG00000150347	4924.19	0.307637	0.0502153	6.12637	8.9908e-10	1.46129e-08
ENSG00000146122	1321.14	0.39439	0.0644144	6.1227	9.20016e-10	1.49407e-08
ENSG00000185483	1385.69	0.456643	0.0746002	6.1212	9.28723e-10	1.50695e-08
ENSG00000138101	2459.64	0.373217	0.0610114	6.11716	9.52551e-10	1.54432e-08
ENSG00000198901	7354.92	-0.287711	0.0470524	-6.11469	9.67433e-10	1.56715e-08
ENSG00000092978	5650.73	0.295985	0.0484249	6.11225	9.82383e-10	1.59004e-08
ENSG00000135678	149.491	0.815343	0.133419	6.11114	9.89209e-10	1.59976e-08
ENSG00000153250	5302.96	0.337201	0.0551857	6.1103	9.94423e-10	1.60685e-08
ENSG00000233654	64.3647	-0.965862	0.158081	-6.10991	9.96867e-10	1.60946e-08
ENSG00000156162	2813.91	0.321629	0.0526597	6.1077	1.01077e-09	1.63056e-08
ENSG00000164211	1479.96	0.396316	0.0649163	6.10502	1.02785e-09	1.65673e-08
ENSG00000114315	1565.75	-0.39639	0.0649345	-6.10445	1.03154e-09	1.66131e-08
ENSG00000070444	1145.44	-0.400345	0.0656166	-6.10127	1.0523e-09	1.69334e-08
ENSG00000172922	1943.54	0.3476	0.0570132	6.09683	1.08193e-09	1.73957e-08
ENSG00000121104	310.241	0.655722	0.107584	6.095	1.09438e-09	1.75815e-08
ENSG00000121005	1334.08	0.37667	0.0618084	6.09415	1.1002e-09	1.76604e-08
ENSG00000139116	3664.74	0.31753	0.0521289	6.09124	1.12039e-09	1.79696e-08
ENSG00000135537	1068.58	-0.416526	0.0684024	-6.08934	1.13374e-09	1.81688e-08
ENSG00000117394	8906.96	-0.294461	0.0483831	-6.08603	1.15745e-09	1.85183e-08
ENSG00000242082	211.8	0.772186	0.126877	6.08609	1.15699e-09	1.85183e-08
ENSG00000163795	654.402	0.507986	0.0835296	6.0815	1.19061e-09	1.90332e-08
ENSG00000005486	1473.82	0.379191	0.062368	6.0799	1.20254e-09	1.92081e-08
ENSG00000117000	3679.19	0.317714	0.0522774	6.07746	1.22099e-09	1.94616e-08
ENSG00000123600	1453.03	0.41691	0.0685999	6.07741	1.22142e-09	1.94616e-08
ENSG00000132819	1180.7	0.391415	0.0644024	6.07764	1.21962e-09	1.94616e-08
ENSG00000137941	1093.34	0.449824	0.0740392	6.07548	1.23616e-09	1.96804e-08
ENSG00000198453	726.266	0.496419	0.0817215	6.07453	1.24355e-09	1.97818e-08
ENSG00000100075	2067.55	0.405419	0.0667585	6.07292	1.25602e-09	1.9964e-08
ENSG00000274428	59.3621	-0.964272	0.158791	-6.07256	1.25884e-09	1.99924e-08
ENSG00000175344	88.7873	0.92165	0.151795	6.0717	1.26566e-09	2.00843e-08
ENSG00000167632	5915.94	-0.312539	0.0514805	-6.07102	1.27098e-09	2.01523e-08
ENSG00000228956	357.278	-0.624352	0.102871	-6.06925	1.28508e-09	2.03593e-08
ENSG00000107731	225.959	0.736523	0.121356	6.06909	1.28637e-09	2.03631e-08
ENSG00000135241	1710.66	0.363288	0.0598648	6.06846	1.2914e-09	2.04262e-08
ENSG00000170734	1307.96	0.41245	0.0679997	6.06548	1.31563e-09	2.07926e-08
ENSG00000078699	2900.6	0.387707	0.0639314	6.06443	1.32423e-09	2.09115e-08
ENSG00000175746	114.751	-0.879287	0.145006	-6.06379	1.32952e-09	2.0978e-08
ENSG00000134363	4317.45	-0.311408	0.0513733	-6.06168	1.34705e-09	2.12373e-08
ENSG00000131944	201.986	-0.737669	0.121714	-6.06068	1.35546e-09	2.13526e-08
ENSG00000065320	452.823	0.581975	0.0961373	6.05358	1.4166e-09	2.22977e-08
ENSG00000251230	43.7051	-0.985369	0.162812	-6.0522	1.42883e-09	2.2472e-08
ENSG00000103544	4365.17	0.3273	0.0540879	6.05127	1.4371e-09	2.25838e-08
ENSG00000112186	1859.2	0.401756	0.0664254	6.04823	1.46449e-09	2.29958e-08
ENSG00000127124	15785.8	-0.283224	0.0468333	-6.0475	1.47113e-09	2.30813e-08
ENSG00000223473	87.0551	-0.906848	0.149987	-6.04616	1.4834e-09	2.3255e-08
ENSG00000203875	3390.44	-0.321905	0.0532668	-6.04327	1.51026e-09	2.36571e-08
ENSG00000112759	1494.16	0.374786	0.0620755	6.03758	1.56446e-09	2.44667e-08
ENSG00000140548	1799.44	0.370032	0.0612879	6.03761	1.56417e-09	2.44667e-08
ENSG00000118263	1761.98	-0.350258	0.0580213	-6.03671	1.57285e-09	2.45782e-08
ENSG00000085563	399.47	0.6123	0.101528	6.03087	1.63082e-09	2.54636e-08
ENSG00000271826	37.9967	-0.981143	0.162705	-6.0302	1.63753e-09	2.55478e-08
ENSG00000227517	57.6791	-0.967761	0.160523	-6.02878	1.65202e-09	2.57532e-08
ENSG00000115282	1772.21	0.378392	0.0627743	6.02781	1.66197e-09	2.58876e-08
ENSG00000070182	301.136	-0.675191	0.112041	-6.02627	1.67782e-09	2.61136e-08
ENSG00000089916	4475.74	0.276434	0.0458782	6.0254	1.6869e-09	2.6234e-08
ENSG00000144724	14255.8	-0.264732	0.0439491	-6.02361	1.70564e-09	2.65042e-08
ENSG00000103274	1759.07	0.337107	0.0559912	6.02073	1.73637e-09	2.69601e-08
ENSG00000197299	2856.13	0.314931	0.0523117	6.02029	1.7411e-09	2.7012e-08
ENSG00000165861	831.555	0.45872	0.0762453	6.01637	1.78375e-09	2.76517e-08
ENSG00000169738	764.009	0.473751	0.0787524	6.0157	1.79106e-09	2.77429e-08
ENSG00000185504	1621.17	0.351629	0.0584648	6.01437	1.80592e-09	2.79509e-08
ENSG00000261474	184.835	-0.797802	0.132656	-6.01408	1.80907e-09	2.79774e-08
ENSG00000235531	1383.64	-0.40132	0.0667888	-6.00878	1.86921e-09	2.88844e-08
ENSG00000274425	140.186	-0.835044	0.139003	-6.00737	1.88562e-09	2.91149e-08
ENSG00000119004	2375.97	0.318237	0.0530085	6.00351	1.93095e-09	2.97912e-08
ENSG00000144227	275.011	0.657604	0.109556	6.00242	1.94393e-09	2.99676e-08
ENSG00000129566	1640.86	0.345695	0.0576461	5.99685	2.01176e-09	3.09888e-08
ENSG00000198793	8229.08	0.253409	0.0422663	5.99554	2.02815e-09	3.11934e-08
ENSG00000163453	1048.79	0.412005	0.0687187	5.99553	2.02825e-09	3.11934e-08
ENSG00000139722	2442.82	-0.310252	0.0518191	-5.98721	2.13477e-09	3.28056e-08
ENSG00000143971	821.801	-0.454985	0.0759965	-5.98693	2.13843e-09	3.2836e-08
ENSG00000154898	66.9072	-0.949755	0.158647	-5.9866	2.1427e-09	3.28756e-08
ENSG00000162104	2531.28	0.352389	0.0589063	5.9822	2.2014e-09	3.37496e-08
ENSG00000224635	636.068	-0.554816	0.0927481	-5.98196	2.20469e-09	3.37734e-08
ENSG00000050426	1219.39	-0.39039	0.0652732	-5.98086	2.21956e-09	3.39745e-08
ENSG00000130699	4044.16	0.294292	0.0492073	5.98066	2.22236e-09	3.39906e-08
ENSG00000174282	1543.5	-0.36112	0.0603873	-5.98006	2.23062e-09	3.40902e-08
ENSG00000223705	459.812	0.555168	0.0928406	5.9798	2.23409e-09	3.41163e-08
ENSG00000127720	1072.99	0.439264	0.0734761	5.97832	2.25457e-09	3.44021e-08
ENSG00000156030	4027.82	-0.279664	0.0467901	-5.977	2.2729e-09	3.46546e-08
ENSG00000130518	155.277	0.83247	0.139366	5.97329	2.3252e-09	3.54243e-08
ENSG00000107745	2788.13	0.326783	0.0547292	5.9709	2.35951e-09	3.59188e-08
ENSG00000153015	3777.18	0.307088	0.0514565	5.96791	2.40314e-09	3.65543e-08
ENSG00000006695	3843.83	0.308456	0.0517079	5.96536	2.44092e-09	3.71001e-08
ENSG00000170485	15802.8	-0.268456	0.0450097	-5.96441	2.45521e-09	3.72882e-08
ENSG00000155324	817.722	0.488009	0.0818299	5.9637	2.46595e-09	3.74221e-08
ENSG00000179409	3323.16	0.324686	0.0544921	5.9584	2.54722e-09	3.86253e-08
ENSG00000166167	3764.73	0.332814	0.0558652	5.95745	2.56201e-09	3.88192e-08
ENSG00000173818	393.66	-0.60938	0.102301	-5.95672	2.57345e-09	3.89622e-08
ENSG00000169689	1393.65	0.363899	0.0611101	5.95482	2.60366e-09	3.93889e-08
ENSG00000068079	621.587	0.48306	0.0811336	5.95388	2.61863e-09	3.95846e-08
ENSG00000180914	145.117	-0.792096	0.133076	-5.95222	2.64531e-09	3.99569e-08
ENSG00000186318	2122.08	-0.336122	0.0564754	-5.95166	2.65443e-09	4.00636e-08
ENSG00000035664	246.233	0.704563	0.118415	5.94996	2.68205e-09	4.0449e-08
ENSG00000267327	845.669	-0.497786	0.0836703	-5.94937	2.69174e-09	4.05637e-08
ENSG00000028116	2592.86	0.325461	0.0547747	5.9418	2.81903e-09	4.24273e-08
ENSG00000115446	707.368	-0.48033	0.0808397	-5.94176	2.81976e-09	4.24273e-08
ENSG00000179399	381.112	0.616428	0.103776	5.94	2.85025e-09	4.28529e-08
ENSG00000116678	284.17	-0.648449	0.109169	-5.93986	2.85269e-09	4.28564e-08
ENSG00000143324	6077.24	0.332054	0.0559062	5.93949	2.85915e-09	4.29204e-08
ENSG00000186298	9345.31	-0.283565	0.0477474	-5.93887	2.86999e-09	4.30499e-08
ENSG00000106052	6934.02	0.261111	0.0439707	5.9383	2.87993e-09	4.31475e-08
ENSG00000166575	5457.7	0.351074	0.0591208	5.93824	2.88093e-09	4.31475e-08
ENSG00000064651	5957.07	0.280786	0.0473386	5.93143	3.00308e-09	4.49422e-08
ENSG00000187801	334.413	-0.609268	0.102736	-5.93044	3.02128e-09	4.51798e-08
ENSG00000196220	983.193	0.481125	0.0811416	5.92945	3.0395e-09	4.54174e-08
ENSG00000023318	2473.54	0.336	0.0566855	5.92745	3.0767e-09	4.59381e-08
ENSG00000182600	324.929	-0.619633	0.104564	-5.92589	3.10606e-09	4.63409e-08
ENSG00000103404	3106.99	0.314092	0.0530161	5.92447	3.13303e-09	4.67074e-08
ENSG00000147955	2307.36	0.344457	0.0581482	5.92377	3.14637e-09	4.68703e-08
ENSG00000196876	2266.96	0.370594	0.0625759	5.92232	3.1744e-09	4.72517e-08
ENSG00000267586	87.074	-0.888638	0.150082	-5.92102	3.19947e-09	4.75884e-08
ENSG00000137073	4683.66	0.289639	0.0489183	5.92087	3.20246e-09	4.75965e-08
ENSG00000118257	7804.16	0.249007	0.0420875	5.91642	3.29019e-09	4.88631e-08
ENSG00000175581	2519.82	0.316507	0.0535021	5.91578	3.30298e-09	4.90157e-08
ENSG00000156273	5233.22	-0.297328	0.0502676	-5.91491	3.32066e-09	4.92405e-08
ENSG00000264247	207.124	-0.706553	0.119476	-5.91374	3.34423e-09	4.95521e-08
ENSG00000242861	429.286	-0.612635	0.103626	-5.91196	3.38055e-09	5.00522e-08
ENSG00000065328	3542.2	0.274017	0.0463593	5.91073	3.40593e-09	5.03514e-08
ENSG00000040199	2563.64	0.299348	0.0506446	5.91076	3.40537e-09	5.03514e-08
ENSG00000108443	1632.21	0.384906	0.0651251	5.91024	3.41601e-09	5.0462e-08
ENSG00000108582	4987.79	0.257462	0.0435664	5.90963	3.42875e-09	5.06117e-08
ENSG00000128272	5103.74	-0.320356	0.0542269	-5.90769	3.46944e-09	5.11736e-08
ENSG00000085185	823.601	0.44597	0.0755448	5.90338	3.56118e-09	5.24869e-08
ENSG00000183955	2259.7	-0.343749	0.0582671	-5.89954	3.64523e-09	5.3685e-08
ENSG00000134717	2654.27	-0.297535	0.0504366	-5.8992	3.65267e-09	5.37539e-08
ENSG00000260917	132.572	-0.807473	0.136905	-5.89805	3.67823e-09	5.40892e-08
ENSG00000149474	601.136	-0.527888	0.0895082	-5.89765	3.68718e-09	5.41799e-08
ENSG00000085117	141.898	0.811319	0.137669	5.89325	3.78662e-09	5.5599e-08
ENSG00000109689	5332.49	0.294566	0.0499957	5.89182	3.81957e-09	5.60405e-08
ENSG00000163320	4564.96	-0.286245	0.0485987	-5.88998	3.8625e-09	5.66276e-08
ENSG00000181873	1378.75	-0.373343	0.0634384	-5.88513	3.97745e-09	5.8269e-08
ENSG00000065615	1545.34	0.369892	0.0628875	5.8818	4.05823e-09	5.94077e-08
ENSG00000078124	3213.16	0.356146	0.0605518	5.88167	4.0614e-09	5.94094e-08
ENSG00000226328	599.105	-0.494525	0.0840878	-5.88105	4.0766e-09	5.9587e-08
ENSG00000131652	1643.87	0.362741	0.061689	5.88016	4.09872e-09	5.98653e-08
ENSG00000178074	1156.08	-0.391075	0.0665156	-5.87945	4.1164e-09	6.00784e-08
ENSG00000101236	2742.1	0.323195	0.0549937	5.87695	4.17897e-09	6.09459e-08
ENSG00000254987	21.5533	-0.901377	0.153421	-5.87519	4.22361e-09	6.15508e-08
ENSG00000143740	2756.95	0.302912	0.051568	5.87402	4.25351e-09	6.19126e-08
ENSG00000175267	57.9494	-0.935119	0.159197	-5.87397	4.2548e-09	6.19126e-08
ENSG00000074590	860.334	-0.417267	0.0710393	-5.87374	4.26065e-09	6.19513e-08
ENSG00000185565	5939.04	-0.36988	0.063	-5.8711	4.329e-09	6.28982e-08
ENSG00000143437	2163.18	0.32814	0.0559009	5.87004	4.357e-09	6.32578e-08
ENSG00000126705	3317.12	0.28088	0.0478796	5.86639	4.45384e-09	6.46156e-08
ENSG00000146063	1730.41	-0.361972	0.0617143	-5.86529	4.4834e-09	6.49959e-08
ENSG00000259240	924.378	-0.437913	0.0746644	-5.86509	4.48893e-09	6.50276e-08
ENSG00000176102	4527.34	0.275704	0.0470182	5.86377	4.52476e-09	6.5498e-08
ENSG00000138798	182.421	-0.721464	0.123084	-5.86156	4.58551e-09	6.6328e-08
ENSG00000133121	9712.53	-0.287046	0.0489722	-5.86141	4.58941e-09	6.63351e-08
ENSG00000120705	12872.6	-0.227344	0.0388148	-5.85716	4.70861e-09	6.80075e-08
ENSG00000263711	3085.44	0.356704	0.0609595	5.85149	4.87201e-09	7.03153e-08
ENSG00000251396	214.597	-0.691667	0.118207	-5.85132	4.87672e-09	7.03311e-08
ENSG00000173611	1655.76	0.416128	0.0711752	5.84653	5.01931e-09	7.23338e-08
ENSG00000178623	15.3481	-0.854328	0.146259	-5.8412	5.18262e-09	7.4632e-08
ENSG00000171848	18454.7	0.243547	0.0417204	5.83761	5.29535e-09	7.6199e-08
ENSG00000140015	234.462	-0.673951	0.115473	-5.83642	5.33342e-09	7.66901e-08
ENSG00000159164	2423.56	0.313484	0.0537356	5.83382	5.41725e-09	7.78379e-08
ENSG00000196756	5816.17	-0.289452	0.0496242	-5.83289	5.44762e-09	7.82165e-08
ENSG00000206585	224.829	-0.691248	0.118537	-5.83148	5.49364e-09	7.88191e-08
ENSG00000231305	26.0845	-0.927033	0.158976	-5.83129	5.49997e-09	7.88418e-08
ENSG00000151131	1493.42	0.364128	0.0624449	5.83119	5.50333e-09	7.88418e-08
ENSG00000164509	496.368	-0.523335	0.0898156	-5.82677	5.65098e-09	8.0838e-08
ENSG00000196576	3871.08	0.2817	0.0483449	5.82689	5.64701e-09	8.0838e-08
ENSG00000133687	698.179	0.473795	0.081362	5.82329	5.76986e-09	8.24781e-08
ENSG00000205426	2995.51	0.325021	0.0558266	5.82197	5.81568e-09	8.3072e-08
ENSG00000169032	5152.8	0.29433	0.0505721	5.82002	5.88419e-09	8.39889e-08
ENSG00000111371	9053.61	-0.235111	0.0403997	-5.81962	5.89807e-09	8.41253e-08
ENSG00000101079	2333.23	0.30598	0.0525921	5.81798	5.95633e-09	8.4894e-08
ENSG00000224167	55.9321	0.943759	0.162244	5.8169	5.9948e-09	8.53798e-08
ENSG00000112149	373.32	0.574047	0.0986948	5.81639	6.01323e-09	8.55797e-08
ENSG00000087086	46408	0.296478	0.050999	5.81341	6.12144e-09	8.70561e-08
ENSG00000133794	838.343	0.452112	0.0777755	5.81303	6.13507e-09	8.71861e-08
ENSG00000132256	719.771	0.452833	0.0779035	5.81275	6.14558e-09	8.72717e-08
ENSG00000257271	212.31	-0.71449	0.122938	-5.8118	6.18045e-09	8.7703e-08
ENSG00000102900	5268.76	0.257632	0.0443471	5.80944	6.26816e-09	8.88827e-08
ENSG00000109099	6868.23	-0.246775	0.0424821	-5.80891	6.28798e-09	8.90989e-08
ENSG00000113319	52.3818	-0.940409	0.161973	-5.80595	6.40022e-09	9.06232e-08
ENSG00000185345	897.091	-0.459395	0.0791419	-5.80471	6.4479e-09	9.12319e-08
ENSG00000159685	3494.83	0.316647	0.0545618	5.80346	6.49605e-09	9.18465e-08
ENSG00000114698	461.471	0.540659	0.0932237	5.79959	6.64777e-09	9.39233e-08
ENSG00000163946	6709.24	-0.244271	0.0421581	-5.79416	6.86647e-09	9.69428e-08
ENSG00000177888	3072.21	0.335682	0.0579495	5.79267	6.92763e-09	9.77354e-08
ENSG00000198198	3689.96	0.313618	0.0541671	5.78983	7.04557e-09	9.91134e-08
ENSG00000163738	1249.46	-0.41563	0.0717862	-5.78983	7.04569e-09	9.91134e-08
ENSG00000108395	3719.32	0.312331	0.0539425	5.79007	7.0359e-09	9.91134e-08
ENSG00000126005	197.864	-0.696054	0.120219	-5.78987	7.04391e-09	9.91134e-08
ENSG00000151414	8898.61	0.31094	0.053729	5.7872	7.15692e-09	1.00605e-07
ENSG00000168843	286.878	0.654684	0.113277	5.77952	7.4915e-09	1.05157e-07
ENSG00000255248	2612.65	-0.380492	0.0658333	-5.77964	7.48612e-09	1.05157e-07
ENSG00000072134	2642.27	0.315804	0.0546443	5.77927	7.50257e-09	1.05236e-07
ENSG00000171729	649.934	0.490125	0.0848245	5.77811	7.55454e-09	1.05889e-07
ENSG00000165434	476.761	0.533298	0.0923048	5.77757	7.57872e-09	1.06151e-07
ENSG00000196233	7813.6	0.305748	0.0529566	5.77356	7.76148e-09	1.08633e-07
ENSG00000249846	70.7378	-0.90059	0.15621	-5.76527	8.1528e-09	1.14028e-07
ENSG00000143178	109.245	-0.829096	0.143851	-5.76356	8.23582e-09	1.15106e-07
ENSG00000267699	51.3804	-0.929194	0.161247	-5.76254	8.28575e-09	1.15721e-07
ENSG00000196104	151.449	0.765177	0.13284	5.76012	8.40563e-09	1.17311e-07
ENSG00000205913	164.517	-0.766432	0.133062	-5.75996	8.41316e-09	1.17332e-07
ENSG00000256955	121.367	-0.823666	0.143042	-5.75819	8.50191e-09	1.18485e-07
ENSG00000235173	1327.13	0.372432	0.0646832	5.75778	8.52248e-09	1.18686e-07
ENSG00000008130	2710.11	0.28632	0.0497466	5.75557	8.63494e-09	1.20166e-07
ENSG00000106799	1908.58	0.31938	0.0554994	5.75467	8.68125e-09	1.20725e-07
ENSG00000157483	11691.8	0.29458	0.0512171	5.75159	8.84088e-09	1.22857e-07
ENSG00000235358	56.4501	-0.918998	0.159825	-5.75004	8.92233e-09	1.239e-07
ENSG00000040933	3001.12	0.312953	0.0544335	5.74927	8.96272e-09	1.24372e-07
ENSG00000091947	801.959	0.421305	0.0732928	5.74824	9.01751e-09	1.25028e-07
ENSG00000198521	3576.18	-0.282109	0.0490783	-5.74814	9.02282e-09	1.25028e-07
ENSG00000214954	504.736	0.564814	0.098271	5.74751	9.05666e-09	1.25407e-07
ENSG00000258038	2003.78	0.348155	0.0605828	5.74677	9.09646e-09	1.25869e-07
ENSG00000166741	1404.68	-0.373374	0.06501	-5.74333	9.28333e-09	1.28363e-07
ENSG00000088035	1423.21	0.357795	0.0623363	5.73976	9.48135e-09	1.31008e-07
ENSG00000224505	217.966	-0.712207	0.124092	-5.73933	9.50516e-09	1.31244e-07
ENSG00000172071	1439.16	0.386698	0.067379	5.73915	9.51552e-09	1.31294e-07
ENSG00000164056	550.394	-0.495245	0.0862983	-5.73876	9.53744e-09	1.31503e-07
ENSG00000157193	10225.5	-0.227255	0.0396366	-5.73346	9.84035e-09	1.35584e-07
ENSG00000228203	196.33	-0.710193	0.123873	-5.73322	9.85412e-09	1.35677e-07
ENSG00000112984	3887.55	-0.345332	0.0602511	-5.73155	9.95143e-09	1.36847e-07
ENSG00000148344	1183.84	0.405791	0.0707999	5.73153	9.95316e-09	1.36847e-07
ENSG00000131899	2379.07	0.313595	0.05473	5.72985	1.0052e-08	1.38109e-07
ENSG00000211455	1908.54	0.36236	0.0632932	5.7251	1.03373e-08	1.41928e-07
ENSG00000184939	908.797	0.416964	0.0728499	5.7236	1.04289e-08	1.43084e-07
ENSG00000245857	19.6198	-0.861472	0.150557	-5.7219	1.05341e-08	1.44335e-07
ENSG00000198464	1684.4	0.326746	0.0571046	5.72189	1.05349e-08	1.44335e-07
ENSG00000083838	275.92	-0.622686	0.108834	-5.72142	1.05639e-08	1.44631e-07
ENSG00000254806	514.133	-0.544686	0.0952289	-5.71976	1.06676e-08	1.45948e-07
ENSG00000187210	748.1	0.438874	0.0767465	5.71849	1.07477e-08	1.46941e-07
ENSG00000134996	696.626	0.45897	0.0802895	5.71644	1.08779e-08	1.48616e-07
ENSG00000136052	948.383	0.421844	0.0738011	5.71597	1.09083e-08	1.48927e-07
ENSG00000201558	318.285	-0.629546	0.110195	-5.713	1.11e-08	1.51439e-07
ENSG00000174371	4971.45	0.256831	0.04496	5.71244	1.11368e-08	1.51833e-07
ENSG00000198740	3008.9	-0.291153	0.0509824	-5.71087	1.12403e-08	1.53137e-07
ENSG00000158352	1677.94	-0.329211	0.0576557	-5.70994	1.13016e-08	1.53865e-07
ENSG00000283050	114.142	-0.810278	0.141981	-5.70696	1.15014e-08	1.56404e-07
ENSG00000157368	193.609	0.926078	0.162273	5.70691	1.15042e-08	1.56404e-07
ENSG00000164219	3013.98	0.313192	0.0549337	5.70127	1.18916e-08	1.61558e-07
ENSG00000185591	5428.95	-0.283622	0.0497526	-5.70066	1.19344e-08	1.62027e-07
ENSG00000116786	3447.67	0.269787	0.0473267	5.70052	1.19442e-08	1.62047e-07
ENSG00000146776	3014.5	0.337699	0.0592564	5.69894	1.20556e-08	1.63444e-07
ENSG00000112739	5008.42	-0.241619	0.0424223	-5.69558	1.22956e-08	1.66466e-07
ENSG00000166347	670.199	0.450404	0.0790795	5.69558	1.22954e-08	1.66466e-07
ENSG00000108256	10492.3	-0.226946	0.039847	-5.69544	1.23054e-08	1.66482e-07
ENSG00000154174	6170.21	-0.24484	0.0429983	-5.69419	1.23958e-08	1.67589e-07
ENSG00000130023	744.36	-0.424814	0.0746069	-5.69403	1.24078e-08	1.67635e-07
ENSG00000001631	2512.77	-0.326123	0.0572801	-5.69348	1.24478e-08	1.68058e-07
ENSG00000126562	3696.91	-0.301958	0.0530419	-5.69283	1.24953e-08	1.68583e-07
ENSG00000084774	11431.1	0.267971	0.0470799	5.69185	1.2567e-08	1.69433e-07
ENSG00000118900	5031.15	-0.252288	0.0443331	-5.69074	1.26487e-08	1.70416e-07
ENSG00000137275	1836.66	0.328824	0.0578041	5.6886	1.28084e-08	1.72448e-07
ENSG00000147408	796.991	-0.431285	0.0758404	-5.68675	1.2948e-08	1.74207e-07
ENSG00000258704	332.749	0.591393	0.104008	5.68606	1.30004e-08	1.74791e-07
ENSG00000173456	2197.47	-0.333864	0.0587325	-5.68448	1.31213e-08	1.76295e-07
ENSG00000160551	6889.64	-0.239296	0.0421013	-5.68383	1.31713e-08	1.76845e-07
ENSG00000160712	1837.95	0.350699	0.06171	5.68303	1.3233e-08	1.77428e-07
ENSG00000241749	467.28	-0.524215	0.092242	-5.68304	1.32323e-08	1.77428e-07
ENSG00000110328	2414.32	0.381602	0.0671756	5.68066	1.34175e-08	1.79778e-07
ENSG00000182054	814.925	0.441437	0.0777279	5.67927	1.35274e-08	1.81126e-07
ENSG00000138193	2703.12	0.36853	0.0649379	5.67511	1.38598e-08	1.85448e-07
ENSG00000198707	2077.5	-0.331492	0.0584756	-5.6689	1.43716e-08	1.92165e-07
ENSG00000130772	420.495	-0.539017	0.0950885	-5.66858	1.43989e-08	1.92397e-07
ENSG00000128918	40.183	-0.922579	0.162816	-5.66639	1.4584e-08	1.94736e-07
ENSG00000137337	2202.1	-0.359711	0.0634881	-5.66581	1.46331e-08	1.95089e-07
ENSG00000042429	3358.47	-0.261603	0.0461725	-5.66577	1.46365e-08	1.95089e-07
ENSG00000070404	851.756	0.423617	0.0747684	5.66572	1.46405e-08	1.95089e-07
ENSG00000154153	1786.77	-0.320343	0.0565459	-5.66518	1.46869e-08	1.95574e-07
ENSG00000048342	2063.55	0.308214	0.0544508	5.66041	1.5101e-08	2.00951e-07
ENSG00000237523	177.173	-0.749529	0.132449	-5.65902	1.5224e-08	2.02449e-07
ENSG00000278530	897.439	0.444922	0.078636	5.658	1.53149e-08	2.03518e-07
ENSG00000229848	83.1791	-0.867093	0.153262	-5.65759	1.53516e-08	2.03868e-07
ENSG00000179941	469.341	-0.516214	0.0912503	-5.65712	1.53934e-08	2.04283e-07
ENSG00000112029	1564.15	-0.336051	0.059413	-5.65619	1.54772e-08	2.05255e-07
ENSG00000135090	3027.05	0.312804	0.0553123	5.65523	1.55636e-08	2.0626e-07
ENSG00000080802	4389.03	0.311359	0.0550649	5.65439	1.56397e-08	2.07128e-07
ENSG00000216937	369.924	-0.585048	0.103497	-5.65278	1.57871e-08	2.08796e-07
ENSG00000136108	4117.76	-0.301334	0.0533068	-5.65281	1.57842e-08	2.08796e-07
ENSG00000080824	88760.9	0.229232	0.040555	5.65238	1.58242e-08	2.09144e-07
ENSG00000184988	413.067	0.5625	0.0995179	5.65225	1.58365e-08	2.09165e-07
ENSG00000064012	2784.16	-0.278371	0.0493101	-5.64532	1.6487e-08	2.17608e-07
ENSG00000198722	1828.74	0.345965	0.0612937	5.64438	1.65781e-08	2.18662e-07
ENSG00000111203	2542.69	0.298345	0.0528605	5.64401	1.66137e-08	2.18984e-07
ENSG00000185361	362.396	-0.590619	0.104713	-5.64035	1.69709e-08	2.2354e-07
ENSG00000027001	2210.87	0.330985	0.0587266	5.63604	1.74003e-08	2.29041e-07
ENSG00000090861	10292.5	0.233139	0.0413695	5.63552	1.74535e-08	2.29587e-07
ENSG00000198700	12823	0.213635	0.0379118	5.63505	1.75011e-08	2.29901e-07
ENSG00000109472	404.767	0.575023	0.102043	5.63512	1.74932e-08	2.29901e-07
ENSG00000131711	12559.6	0.21611	0.0383568	5.63421	1.75865e-08	2.30867e-07
ENSG00000141232	1052.86	0.41843	0.0742775	5.63333	1.7676e-08	2.31886e-07
ENSG00000257354	893.093	-0.411677	0.073171	-5.62623	1.84186e-08	2.41465e-07
ENSG00000145348	1982.01	-0.3402	0.0604715	-5.62579	1.84657e-08	2.4192e-07
ENSG00000185129	2406.89	-0.306169	0.0544267	-5.62533	1.8515e-08	2.42402e-07
ENSG00000166086	4891.89	0.265952	0.0472821	5.62479	1.85734e-08	2.43003e-07
ENSG00000173930	217.292	-0.671329	0.119358	-5.62451	1.86031e-08	2.43228e-07
ENSG00000177508	514.906	0.490287	0.087207	5.6221	1.88651e-08	2.46488e-07
ENSG00000175592	11974.8	-0.29226	0.0519877	-5.62171	1.89071e-08	2.46871e-07
ENSG00000107331	1446.94	0.333931	0.0594066	5.62111	1.89735e-08	2.47572e-07
ENSG00000013288	880.418	0.399929	0.0711737	5.61906	1.91997e-08	2.50356e-07
ENSG00000105705	2359.38	0.297845	0.0530196	5.61763	1.93591e-08	2.52264e-07
ENSG00000130147	5069.63	-0.258332	0.0459896	-5.61719	1.94088e-08	2.52743e-07
ENSG00000213445	1263.4	0.376353	0.067002	5.61704	1.94252e-08	2.52788e-07
ENSG00000148925	1718.88	0.390725	0.0695643	5.61674	1.94598e-08	2.53068e-07
ENSG00000104941	68.3821	0.881902	0.157087	5.6141	1.97591e-08	2.56789e-07
ENSG00000179978	91.4501	-0.84341	0.150276	-5.61242	1.99516e-08	2.59118e-07
ENSG00000198492	5851.74	-0.237414	0.0423175	-5.6103	2.01981e-08	2.62144e-07
ENSG00000179094	828.577	0.42496	0.075809	5.60567	2.07449e-08	2.69061e-07
ENSG00000159445	2986.2	0.284958	0.0508458	5.60436	2.0903e-08	2.70932e-07
ENSG00000165490	1593.51	0.337787	0.0602759	5.60401	2.0945e-08	2.71295e-07
ENSG00000228506	161.367	-0.732123	0.130673	-5.60269	2.11044e-08	2.73178e-07
ENSG00000185475	1265.31	0.3581	0.0639231	5.60205	2.11834e-08	2.74018e-07
ENSG00000143228	3238.9	-0.280653	0.0501108	-5.60064	2.13557e-08	2.76063e-07
ENSG00000148400	4598.14	0.258064	0.0460946	5.59858	2.16121e-08	2.79192e-07
ENSG00000183208	310.731	0.594059	0.106135	5.59721	2.17828e-08	2.8121e-07
ENSG00000118507	862.013	0.454973	0.0812974	5.5964	2.18843e-08	2.82334e-07
ENSG00000273388	3352.51	-0.275831	0.0493017	-5.59476	2.20932e-08	2.8484e-07
ENSG00000178761	864.712	0.40782	0.0729031	5.594	2.21898e-08	2.85896e-07
ENSG00000088538	132.774	-0.775386	0.138645	-5.59259	2.23713e-08	2.88044e-07
ENSG00000231770	92.7789	-0.826373	0.147828	-5.59008	2.26963e-08	2.92035e-07
ENSG00000094804	4984.66	0.240482	0.0430531	5.5857	2.32765e-08	2.99302e-07
ENSG00000152465	1204.13	0.36752	0.0658025	5.58519	2.33443e-08	2.99976e-07
ENSG00000091039	8923.4	0.274549	0.049159	5.58492	2.33812e-08	3.00251e-07
ENSG00000135919	105712	0.213198	0.0381866	5.58305	2.3634e-08	3.03298e-07
ENSG00000257355	97.7752	0.837783	0.150098	5.58158	2.38346e-08	3.0567e-07
ENSG00000135917	404.408	0.537538	0.0963411	5.57953	2.4117e-08	3.09088e-07
ENSG00000121957	1788.05	-0.322578	0.0578291	-5.57812	2.43132e-08	3.11398e-07
ENSG00000197622	5565.38	-0.264742	0.0474688	-5.57719	2.44434e-08	3.1286e-07
ENSG00000101868	8981.82	0.258205	0.0463216	5.57418	2.48698e-08	3.18108e-07
ENSG00000164330	460.813	-0.505786	0.0907602	-5.57278	2.50713e-08	3.20474e-07
ENSG00000151348	5474.35	0.252286	0.0452744	5.57237	2.51294e-08	3.21006e-07
ENSG00000152404	2756.8	0.305983	0.0549132	5.57212	2.51659e-08	3.21262e-07
ENSG00000141696	1485.24	0.348684	0.0625809	5.57174	2.52212e-08	3.21757e-07
ENSG00000109606	16237.6	-0.200286	0.0359612	-5.56952	2.55439e-08	3.2566e-07
ENSG00000111665	1147.14	-0.394195	0.0708052	-5.56731	2.58699e-08	3.296e-07
ENSG00000176476	770.997	0.444778	0.0799489	5.56328	2.64746e-08	3.37083e-07
ENSG00000172493	3251.82	0.307629	0.0552983	5.56309	2.65047e-08	3.37245e-07
ENSG00000145934	293.842	-0.600147	0.107925	-5.5608	2.68542e-08	3.41379e-07
ENSG00000109920	4854.34	-0.254922	0.0458432	-5.56073	2.68646e-08	3.41379e-07
ENSG00000266994	79.7262	-0.841073	0.151256	-5.56057	2.6889e-08	3.41466e-07
ENSG00000120709	2847.14	0.309972	0.0557872	5.55632	2.75519e-08	3.49656e-07
ENSG00000138073	2099.2	0.315194	0.0567303	5.55601	2.76008e-08	3.50048e-07
ENSG00000162062	597.383	0.458432	0.0825362	5.55432	2.78697e-08	3.53228e-07
ENSG00000187098	2833.41	0.344762	0.0620899	5.55263	2.8141e-08	3.56434e-07
ENSG00000183814	2174.82	0.340797	0.0613899	5.55135	2.83473e-08	3.58813e-07
ENSG00000251192	510.95	0.492717	0.088762	5.55099	2.84057e-08	3.59319e-07
ENSG00000182463	994.622	-0.44582	0.0803351	-5.5495	2.86484e-08	3.62154e-07
ENSG00000179218	34917	0.245523	0.0442465	5.54899	2.87322e-08	3.62978e-07
ENSG00000273112	89.3739	-0.835012	0.150492	-5.54853	2.88074e-08	3.63691e-07
ENSG00000250241	87.1704	-0.83509	0.15051	-5.54842	2.88269e-08	3.63701e-07
ENSG00000166004	3795.6	0.257766	0.0464707	5.54686	2.90852e-08	3.66723e-07
ENSG00000185215	1445.25	0.338757	0.061078	5.5463	2.91775e-08	3.67647e-07
ENSG00000147133	4683.06	-0.25704	0.0463458	-5.54613	2.92068e-08	3.67778e-07
ENSG00000254302	44.276	-0.901774	0.162745	-5.54102	3.00707e-08	3.78412e-07
ENSG00000198246	208.62	0.694091	0.125283	5.5402	3.02127e-08	3.79954e-07
ENSG00000005189	726.989	-0.470727	0.0851003	-5.53144	3.17611e-08	3.99168e-07
ENSG00000159200	4703.34	-0.270678	0.0489355	-5.53132	3.17838e-08	3.99195e-07
ENSG00000178802	1102.49	0.363355	0.065703	5.53026	3.19753e-08	4.01342e-07
ENSG00000135272	3236.92	0.300484	0.0543404	5.52967	3.20833e-08	4.02438e-07
ENSG00000163006	2738.32	0.328134	0.0593422	5.52952	3.21102e-08	4.02515e-07
ENSG00000196284	2404.92	-0.328232	0.0593669	-5.52887	3.22308e-08	4.03767e-07
ENSG00000227681	70.7979	-0.881039	0.159372	-5.5282	3.23535e-08	4.04785e-07
ENSG00000148926	380.723	-0.553064	0.100045	-5.52815	3.2362e-08	4.04785e-07
ENSG00000100991	7226.53	0.240131	0.0434383	5.52809	3.23745e-08	4.04785e-07
ENSG00000123472	2333.05	0.283077	0.0512592	5.52246	3.34284e-08	4.17694e-07
ENSG00000144369	1085.13	0.379649	0.0687943	5.51861	3.41684e-08	4.26667e-07
ENSG00000147535	453.449	0.500648	0.0908044	5.51348	3.51812e-08	4.39031e-07
ENSG00000080819	3783.31	-0.273654	0.0496462	-5.51208	3.54617e-08	4.42067e-07
ENSG00000148677	105.338	-0.804632	0.145977	-5.51204	3.54698e-08	4.42067e-07
ENSG00000140691	859.571	-0.434925	0.07893	-5.51027	3.58292e-08	4.46259e-07
ENSG00000197147	903.607	0.407602	0.0739942	5.50856	3.61773e-08	4.50306e-07
ENSG00000171161	1830.92	0.309444	0.0561785	5.50822	3.62477e-08	4.50895e-07
ENSG00000169330	231.497	-0.653039	0.118633	-5.50472	3.69766e-08	4.59667e-07
ENSG00000163328	166.376	0.7211	0.131005	5.50435	3.70531e-08	4.60324e-07
ENSG00000253363	2284.78	0.332607	0.0604472	5.50244	3.74577e-08	4.65054e-07
ENSG00000246090	83.6396	-0.828074	0.150496	-5.5023	3.74873e-08	4.65125e-07
ENSG00000166024	3929.07	0.325765	0.059224	5.50055	3.78602e-08	4.69452e-07
ENSG00000163739	459.358	-0.533621	0.097019	-5.50016	3.79439e-08	4.70191e-07
ENSG00000115233	6847.02	0.249389	0.0453473	5.49955	3.80767e-08	4.71536e-07
ENSG00000167107	665.973	0.466351	0.0848198	5.49814	3.83822e-08	4.75016e-07
ENSG00000268350	275.735	-0.636424	0.11582	-5.49493	3.90862e-08	4.83421e-07
ENSG00000175216	15073.4	-0.202088	0.036779	-5.49466	3.91468e-08	4.83864e-07
ENSG00000158636	2863.82	0.273316	0.049748	5.49402	3.92889e-08	4.85312e-07
ENSG00000118515	3274.67	-0.283621	0.0516266	-5.4937	3.93604e-08	4.85579e-07
ENSG00000133422	1774.57	-0.331379	0.0603187	-5.4938	3.93371e-08	4.85579e-07
ENSG00000110060	715.935	0.439309	0.0799719	5.49329	3.94506e-08	4.86382e-07
ENSG00000131188	719.232	-0.453975	0.0826543	-5.49245	3.96388e-08	4.88393e-07
ENSG00000004777	539.435	-0.47271	0.0861137	-5.48938	4.03354e-08	4.96661e-07
ENSG00000152484	3360.11	0.353551	0.0644406	5.48646	4.10075e-08	5.04618e-07
ENSG00000143499	5342.51	0.249256	0.0454433	5.48497	4.13529e-08	5.08509e-07
ENSG00000103037	1134.28	0.372205	0.0678602	5.48488	4.1376e-08	5.08509e-07
ENSG00000129667	845.973	-0.406591	0.0741611	-5.48254	4.19271e-08	5.14957e-07
ENSG00000214407	62.337	-0.875706	0.159748	-5.48181	4.21e-08	5.16754e-07
ENSG00000175066	1509.68	0.36643	0.0668536	5.48108	4.22733e-08	5.18554e-07
ENSG00000235481	106.431	-0.79627	0.145295	-5.48038	4.24404e-08	5.20277e-07
ENSG00000144451	1924.25	0.317655	0.057975	5.47916	4.27341e-08	5.23547e-07
ENSG00000277161	1400.93	0.359954	0.0657223	5.47689	4.3286e-08	5.29975e-07
ENSG00000020633	2615.13	-0.293757	0.0536606	-5.47435	4.39131e-08	5.37314e-07
ENSG00000112234	2319.61	0.322108	0.0588445	5.47389	4.40272e-08	5.38372e-07
ENSG00000152620	1693.49	0.343599	0.0628026	5.4711	4.47251e-08	5.46562e-07
ENSG00000135451	1638.92	-0.356828	0.0652313	-5.4702	4.49535e-08	5.49008e-07
ENSG00000137502	255.508	0.64773	0.118415	5.47002	4.49997e-08	5.49228e-07
ENSG00000267213	268.874	-0.613275	0.112146	-5.46854	4.53767e-08	5.53482e-07
ENSG00000267009	206.473	-0.652412	0.119364	-5.46572	4.61035e-08	5.61995e-07
ENSG00000164989	1016.32	-0.409286	0.0749278	-5.46241	4.69722e-08	5.72221e-07
ENSG00000136383	99.9118	-0.793554	0.145278	-5.4623	4.70012e-08	5.72221e-07
ENSG00000125901	2310.45	0.333998	0.0611518	5.46179	4.71359e-08	5.73502e-07
ENSG00000186153	5107.76	-0.563297	0.103159	-5.46047	4.74881e-08	5.77426e-07
ENSG00000181458	166.569	-0.709118	0.129874	-5.46005	4.76001e-08	5.78426e-07
ENSG00000116874	2373.91	0.364016	0.0666751	5.45955	4.77354e-08	5.79707e-07
ENSG00000168785	1332.44	0.458373	0.0840249	5.4552	4.89168e-08	5.93684e-07
ENSG00000170006	612.19	0.457399	0.0838798	5.45302	4.9521e-08	6.00642e-07
ENSG00000185404	1946.98	0.303787	0.0557138	5.45264	4.96286e-08	6.01199e-07
ENSG00000255062	454.953	-0.516034	0.0946382	-5.45271	4.96089e-08	6.01199e-07
ENSG00000143341	8583.38	-0.261229	0.0479247	-5.45081	5.014e-08	6.07015e-07
ENSG00000143379	2515.98	-0.289259	0.0530802	-5.44948	5.0518e-08	6.11212e-07
ENSG00000224897	200.228	0.685798	0.12587	5.44847	5.08044e-08	6.14295e-07
ENSG00000130653	572.469	-0.456829	0.0838483	-5.44828	5.08585e-08	6.14566e-07
ENSG00000145781	6216.9	0.295133	0.0542275	5.4425	5.25384e-08	6.34472e-07
ENSG00000123908	10493.9	-0.206526	0.0379485	-5.44227	5.26049e-08	6.34881e-07
ENSG00000143398	7456.71	-0.225194	0.0413808	-5.442	5.26859e-08	6.35465e-07
ENSG00000197712	1492.44	0.333954	0.0614241	5.43686	5.42282e-08	6.53662e-07
ENSG00000239887	408.819	-0.548647	0.100939	-5.43542	5.4666e-08	6.58531e-07
ENSG00000162434	6113.39	0.266849	0.0491057	5.43418	5.50497e-08	6.62742e-07
ENSG00000178852	448.971	-0.539608	0.0993516	-5.4313	5.59464e-08	6.73121e-07
ENSG00000266877	93.6276	-0.808433	0.148909	-5.42905	5.66534e-08	6.81207e-07
ENSG00000125841	1665.11	0.328881	0.0605822	5.42868	5.67728e-08	6.82221e-07
ENSG00000145147	2495.99	0.330156	0.0608255	5.42792	5.70157e-08	6.84716e-07
ENSG00000229337	89.4934	-0.826633	0.152417	-5.42348	5.84498e-08	7.01506e-07
ENSG00000232040	174.256	-0.676144	0.124705	-5.42195	5.89513e-08	7.07089e-07
ENSG00000072401	1025.79	0.396969	0.0732281	5.42099	5.92698e-08	7.10471e-07
ENSG00000163811	8804.15	-0.213238	0.039338	-5.42065	5.93828e-08	7.11387e-07
ENSG00000179348	653.622	0.439686	0.0811355	5.41916	5.98808e-08	7.1647e-07
ENSG00000123136	6651.31	-0.263326	0.0485912	-5.41921	5.98644e-08	7.1647e-07
ENSG00000227051	150.773	0.716922	0.1323	5.41889	5.99707e-08	7.17105e-07
ENSG00000170915	548.828	0.467849	0.086349	5.41812	6.02298e-08	7.1976e-07
ENSG00000143815	5679	-0.262735	0.04851	-5.41611	6.09096e-08	7.27438e-07
ENSG00000134986	2278.42	0.284877	0.0526143	5.41443	6.14827e-08	7.33831e-07
ENSG00000186625	914.015	0.388056	0.0717234	5.41045	6.28654e-08	7.49875e-07
ENSG00000231551	127.611	-0.767288	0.141825	-5.41011	6.29849e-08	7.50841e-07
ENSG00000152193	1694.69	0.319379	0.059045	5.40908	6.33492e-08	7.54721e-07
ENSG00000065675	690.181	0.458544	0.0848197	5.4061	6.44121e-08	7.66914e-07
ENSG00000166471	1955.09	0.312604	0.0578518	5.40353	6.53423e-08	7.77513e-07
ENSG00000198400	90.3718	-0.823273	0.1524	-5.40205	6.58852e-08	7.83494e-07
ENSG00000123352	4634.5	0.316027	0.0585113	5.40112	6.62253e-08	7.87058e-07
ENSG00000176171	2219.23	0.301898	0.0558969	5.40099	6.62758e-08	7.87177e-07
ENSG00000073969	2611.02	0.280931	0.0520296	5.39944	6.68476e-08	7.93484e-07
ENSG00000170500	772.401	-0.403504	0.0747386	-5.39887	6.70628e-08	7.95553e-07
ENSG00000135299	386.003	0.530025	0.098184	5.39828	6.72825e-08	7.97673e-07
ENSG00000111670	2743.49	0.281919	0.0522261	5.39805	6.73704e-08	7.98228e-07
ENSG00000099797	4474.93	0.263164	0.0487528	5.39792	6.74193e-08	7.98321e-07
ENSG00000110697	1955.49	0.313036	0.0580148	5.39581	6.82168e-08	8.07274e-07
ENSG00000115415	5098.43	0.231407	0.0428929	5.395	6.85245e-08	8.10422e-07
ENSG00000066926	968.477	0.369426	0.0684976	5.39327	6.91851e-08	8.17738e-07
ENSG00000128294	631.807	0.451068	0.0836833	5.39018	7.03885e-08	8.31456e-07
ENSG00000136938	7159.41	-0.230266	0.0427421	-5.38732	7.15153e-08	8.44254e-07
ENSG00000165209	2017.16	0.326319	0.060574	5.38712	7.15961e-08	8.44694e-07
ENSG00000154305	4478.21	0.260011	0.0482678	5.38684	7.17078e-08	8.455e-07
ENSG00000155008	2070.93	0.294157	0.0546177	5.38575	7.21441e-08	8.5013e-07
ENSG00000100997	4013.73	0.284297	0.052809	5.3835	7.30498e-08	8.60281e-07
ENSG00000169155	1427.5	0.342289	0.063663	5.37658	7.5914e-08	8.93219e-07
ENSG00000088448	6156.87	-0.245738	0.0457057	-5.37652	7.59385e-08	8.93219e-07
ENSG00000175354	2433.2	0.322945	0.0600873	5.37461	7.67505e-08	9.02224e-07
ENSG00000189184	459.834	0.485305	0.0903152	5.37346	7.72404e-08	9.06887e-07
ENSG00000226562	908.8	-0.385603	0.0717592	-5.37356	7.71961e-08	9.06887e-07
ENSG00000086289	1308.79	0.352872	0.0657336	5.36821	7.95213e-08	9.32541e-07
ENSG00000065559	3407.59	0.289433	0.0539151	5.36831	7.94782e-08	9.32541e-07
ENSG00000230649	662.98	0.479208	0.0893193	5.36511	8.09006e-08	9.48146e-07
ENSG00000104368	2964.78	0.287899	0.053687	5.36254	8.20604e-08	9.61159e-07
ENSG00000167103	181.324	-0.670714	0.125171	-5.35838	8.39704e-08	9.82939e-07
ENSG00000259986	147.504	-0.713728	0.133208	-5.35801	8.4142e-08	9.84356e-07
ENSG00000152104	9862.32	-0.225577	0.0421165	-5.35602	8.50731e-08	9.9465e-07
ENSG00000137288	1265.45	0.339133	0.0633221	5.35568	8.52352e-08	9.95946e-07
ENSG00000142798	8180.81	0.252162	0.0470851	5.35545	8.53422e-08	9.96598e-07
ENSG00000227533	43.1966	-0.86944	0.162497	-5.35049	8.77143e-08	1.02307e-06
ENSG00000012660	6719.85	0.232869	0.0435226	5.35054	8.76945e-08	1.02307e-06
ENSG00000000457	1069.62	0.363492	0.0679654	5.34819	8.88401e-08	1.03558e-06
ENSG00000100726	2297.17	0.290259	0.0542788	5.34757	8.9144e-08	1.0385e-06
ENSG00000125633	2304.93	0.315534	0.0590304	5.34529	9.02732e-08	1.05103e-06
ENSG00000162341	1596.72	0.314382	0.0588279	5.3441	9.08654e-08	1.05729e-06
ENSG00000058085	235.191	-0.624373	0.116841	-5.34377	9.10335e-08	1.05861e-06
ENSG00000138756	2769.56	0.294873	0.0551871	5.34314	9.13478e-08	1.06163e-06
ENSG00000115963	3152.75	-0.262861	0.0492035	-5.34232	9.17643e-08	1.06584e-06
ENSG00000095319	7349.74	0.235855	0.0441605	5.34086	9.25055e-08	1.0738e-06
ENSG00000157184	714.829	-0.455428	0.0852917	-5.33965	9.3126e-08	1.08036e-06
ENSG00000206560	12624.5	-0.237364	0.0444665	-5.33804	9.39563e-08	1.08934e-06
ENSG00000229715	64.4054	0.856945	0.160541	5.33785	9.4057e-08	1.08986e-06
ENSG00000121578	735.188	0.405537	0.0760315	5.3338	9.61774e-08	1.11377e-06
ENSG00000175155	537.8	0.486524	0.0912636	5.33097	9.76877e-08	1.13059e-06
ENSG00000149292	592.883	-0.449196	0.0842815	-5.32971	9.83709e-08	1.13782e-06
ENSG00000175193	1743.27	0.315218	0.059149	5.32923	9.86314e-08	1.14015e-06
ENSG00000107036	4458.26	0.298023	0.0559327	5.32824	9.91682e-08	1.14568e-06
ENSG00000267051	202.687	-0.655882	0.123131	-5.32672	1.00003e-07	1.15464e-06
ENSG00000171223	1259.22	0.359685	0.067601	5.3207	1.03366e-07	1.19276e-06
ENSG00000145949	69.5978	-0.835088	0.156956	-5.32053	1.03464e-07	1.19318e-06
ENSG00000196126	2204.11	0.290001	0.0545162	5.31954	1.04031e-07	1.19901e-06
ENSG00000231216	2849.49	-0.306806	0.0576999	-5.31727	1.05338e-07	1.21263e-06
ENSG00000180626	685.095	-0.438285	0.0824263	-5.3173	1.05321e-07	1.21263e-06
ENSG00000196109	367.787	-0.523645	0.0984995	-5.31622	1.05945e-07	1.2189e-06
ENSG00000115947	3770.34	0.288587	0.0542878	5.31587	1.06149e-07	1.22052e-06
ENSG00000105397	4426.15	0.236678	0.0445331	5.31465	1.06863e-07	1.22801e-06
ENSG00000160932	4417.51	0.286047	0.0538263	5.31426	1.07091e-07	1.22991e-06
ENSG00000139190	497.639	0.52111	0.0980952	5.3123	1.08253e-07	1.24178e-06
ENSG00000171703	648.093	-0.431515	0.081228	-5.31239	1.08196e-07	1.24178e-06
ENSG00000245849	279.844	-0.592948	0.111638	-5.31136	1.08811e-07	1.24745e-06
ENSG00000133065	3660.29	0.26115	0.0491807	5.31001	1.09618e-07	1.25595e-06
ENSG00000165115	368.767	0.521229	0.0981728	5.3093	1.10049e-07	1.26015e-06
ENSG00000151773	278.34	-0.564602	0.106426	-5.30514	1.12587e-07	1.28846e-06
ENSG00000146576	1529.78	0.323015	0.0609421	5.30037	1.15569e-07	1.32181e-06
ENSG00000178104	1521.67	0.338362	0.0638391	5.30024	1.15652e-07	1.32198e-06
ENSG00000112893	5872.85	0.268794	0.0507338	5.29813	1.16992e-07	1.33652e-06
ENSG00000127152	98.0303	-0.769564	0.145269	-5.29753	1.17379e-07	1.34015e-06
ENSG00000128944	2308.29	-0.305126	0.0576037	-5.29698	1.17732e-07	1.34338e-06
ENSG00000157869	3921.23	0.32536	0.0614319	5.29628	1.18189e-07	1.34781e-06
ENSG00000273329	216.377	-0.634903	0.119948	-5.29314	1.20233e-07	1.37032e-06
ENSG00000136068	20942	0.206539	0.0390241	5.29261	1.20585e-07	1.37353e-06
ENSG00000165757	89.1885	0.795139	0.15025	5.29211	1.20911e-07	1.37644e-06
ENSG00000104320	5855.99	0.231243	0.043701	5.29149	1.21327e-07	1.38036e-06
ENSG00000111331	3163.75	0.273602	0.0517083	5.29126	1.21479e-07	1.38128e-06
ENSG00000176438	1930.89	-0.292134	0.0552229	-5.29008	1.22264e-07	1.38939e-06
ENSG00000174137	159.748	-0.689017	0.130288	-5.28843	1.23368e-07	1.40031e-06
ENSG00000165138	1473.26	0.314576	0.0594834	5.28846	1.23348e-07	1.40031e-06
ENSG00000104936	919.374	-0.371974	0.0703472	-5.28769	1.23869e-07	1.40517e-06
ENSG00000101638	260.6	-0.598296	0.113227	-5.28403	1.26375e-07	1.43277e-06
ENSG00000259736	101.536	-0.776191	0.146908	-5.28352	1.26723e-07	1.43588e-06
ENSG00000068097	1961.05	0.290045	0.0549029	5.28287	1.27175e-07	1.44016e-06
ENSG00000078070	1292.69	0.345176	0.0654291	5.27557	1.32341e-07	1.49779e-06
ENSG00000114982	3168.34	0.256034	0.0485396	5.27474	1.32942e-07	1.50371e-06
ENSG00000091592	1329.83	0.398769	0.0756043	5.27443	1.33172e-07	1.50543e-06
ENSG00000147854	4855.27	0.311383	0.0590412	5.274	1.33484e-07	1.50809e-06
ENSG00000168904	1427.05	0.365349	0.0692978	5.27217	1.34823e-07	1.52234e-06
ENSG00000168172	2224.71	0.308031	0.0584414	5.27076	1.35862e-07	1.53318e-06
ENSG00000139517	945.672	0.373529	0.0708729	5.27041	1.36121e-07	1.53521e-06
ENSG00000145439	1297.44	-0.349234	0.0662691	-5.26994	1.36468e-07	1.53823e-06
ENSG00000120899	214.413	-0.616723	0.11704	-5.26933	1.36926e-07	1.5425e-06
ENSG00000159921	4446.92	0.233538	0.0443253	5.26872	1.37376e-07	1.54667e-06
ENSG00000135334	1374.39	-0.32311	0.0613292	-5.26845	1.3758e-07	1.54807e-06
ENSG00000279726	317.211	-0.546092	0.103686	-5.26679	1.38828e-07	1.56121e-06
ENSG00000185668	39.924	0.856848	0.16275	5.26481	1.40331e-07	1.57721e-06
ENSG00000148090	1879.97	0.345067	0.0655471	5.26441	1.40638e-07	1.57974e-06
ENSG00000164946	2710.96	-0.282434	0.0536522	-5.26415	1.40838e-07	1.58108e-06
ENSG00000058866	1200.88	0.36348	0.0690768	5.26197	1.42521e-07	1.59905e-06
ENSG00000158163	1141.07	0.357113	0.0678845	5.2606	1.43585e-07	1.61005e-06
ENSG00000124357	1142.18	0.339498	0.0645426	5.26006	1.44005e-07	1.61384e-06
ENSG00000219545	3321.35	0.320016	0.0608536	5.25878	1.4501e-07	1.62417e-06
ENSG00000175445	584.692	0.457713	0.0870459	5.25829	1.45398e-07	1.62757e-06
ENSG00000253171	399.972	0.533206	0.101428	5.25697	1.46448e-07	1.63838e-06
ENSG00000009780	680.97	0.407902	0.077609	5.25586	1.47336e-07	1.64642e-06
ENSG00000198324	457.946	0.504565	0.0959991	5.25593	1.47277e-07	1.64642e-06
ENSG00000138413	5591.45	0.25415	0.0483609	5.25529	1.47795e-07	1.65061e-06
ENSG00000134532	37135.9	0.272871	0.0519247	5.25514	1.47916e-07	1.65101e-06
ENSG00000277877	459.147	-0.48278	0.0918808	-5.25441	1.48497e-07	1.65654e-06
ENSG00000166974	3517.17	0.260841	0.0496665	5.25186	1.50575e-07	1.67876e-06
ENSG00000107959	3880.85	0.247066	0.0470676	5.24917	1.52786e-07	1.70244e-06
ENSG00000148942	136.059	-0.718475	0.136903	-5.24806	1.53707e-07	1.71172e-06
ENSG00000164649	3416.7	0.249495	0.0475484	5.24718	1.54442e-07	1.71892e-06
ENSG00000163293	1014.39	0.376556	0.0717786	5.24608	1.55372e-07	1.72829e-06
ENSG00000152413	3217.83	0.272682	0.0519858	5.24533	1.56003e-07	1.73431e-06
ENSG00000170085	1831.2	0.324547	0.061886	5.24428	1.56895e-07	1.74323e-06
ENSG00000066855	2840.99	0.270873	0.0516668	5.24269	1.58254e-07	1.75733e-06
ENSG00000165495	3468.03	0.291743	0.0556594	5.24158	1.5921e-07	1.76693e-06
ENSG00000164532	576.754	0.448854	0.0856421	5.24104	1.59673e-07	1.77106e-06
ENSG00000161888	2946.13	0.262852	0.050162	5.24007	1.60519e-07	1.77942e-06
ENSG00000198466	1422.5	-0.313816	0.059892	-5.23971	1.60832e-07	1.78188e-06
ENSG00000020426	2177.68	0.352567	0.0672952	5.23911	1.6135e-07	1.7866e-06
ENSG00000137203	727.123	-0.429448	0.0819801	-5.23845	1.61932e-07	1.79101e-06
ENSG00000133624	3583.57	0.269695	0.051483	5.23852	1.61867e-07	1.79101e-06
ENSG00000116711	686.386	0.426147	0.0814312	5.23322	1.66584e-07	1.84142e-06
ENSG00000113638	736.468	0.434681	0.083071	5.23264	1.67103e-07	1.8461e-06
ENSG00000158089	5298	0.281731	0.0538655	5.23027	1.69262e-07	1.8689e-06
ENSG00000120833	743.262	-0.412873	0.0789892	-5.22695	1.7233e-07	1.90169e-06
ENSG00000013503	4255.6	0.278128	0.0532191	5.2261	1.7312e-07	1.90933e-06
ENSG00000198185	110.588	-0.749022	0.143446	-5.22163	1.77353e-07	1.9549e-06
ENSG00000005059	1876.43	0.338383	0.0648079	5.22132	1.77656e-07	1.95713e-06
ENSG00000111647	3164.81	0.292095	0.0559489	5.22074	1.78207e-07	1.9621e-06
ENSG00000185344	1666.52	-0.298224	0.0571292	-5.22017	1.78763e-07	1.9671e-06
ENSG00000227036	23272.8	-0.440774	0.0844509	-5.21929	1.79611e-07	1.97532e-06
ENSG00000135845	996.466	-0.396404	0.0759859	-5.2168	1.82037e-07	2.00086e-06
ENSG00000163637	709.617	0.465879	0.0893567	5.2137	1.85113e-07	2.03353e-06
ENSG00000235750	866.741	0.392248	0.0752361	5.21356	1.85246e-07	2.03384e-06
ENSG00000106133	539.022	0.455238	0.0873233	5.21324	1.85569e-07	2.03624e-06
ENSG00000150672	263.196	-0.573608	0.110065	-5.21155	1.87274e-07	2.05313e-06
ENSG00000068489	2349.47	-0.29336	0.0562919	-5.21141	1.87411e-07	2.05313e-06
ENSG00000125779	4883.56	-0.271254	0.0520501	-5.2114	1.87426e-07	2.05313e-06
ENSG00000223773	330.756	0.563104	0.108118	5.20825	1.90625e-07	2.08701e-06
ENSG00000142892	2491.95	0.264336	0.0507615	5.2074	1.91502e-07	2.09543e-06
ENSG00000214135	906.635	0.372026	0.0714754	5.20495	1.94046e-07	2.12088e-06
ENSG00000185973	1169.03	0.351739	0.0675777	5.20496	1.94034e-07	2.12088e-06
ENSG00000152904	1009.63	-0.348884	0.0670437	-5.20382	1.95229e-07	2.13261e-06
ENSG00000137947	991.727	0.357685	0.0687452	5.20306	1.96039e-07	2.14025e-06
ENSG00000244165	123.256	-0.726822	0.139783	-5.19965	1.99667e-07	2.17864e-06
ENSG00000197694	15527.6	0.222309	0.0427704	5.19774	2.01731e-07	2.19993e-06
ENSG00000181264	320.941	-0.534807	0.102938	-5.19545	2.04226e-07	2.2259e-06
ENSG00000244055	79.7897	-0.792213	0.152494	-5.19505	2.04668e-07	2.22946e-06
ENSG00000131508	5163.88	0.252583	0.0486317	5.19381	2.06037e-07	2.24312e-06
ENSG00000119471	2789.38	0.291836	0.0562437	5.18878	2.1168e-07	2.30326e-06
ENSG00000173120	7635.21	0.24902	0.0480024	5.18765	2.12959e-07	2.31588e-06
ENSG00000124406	1238.57	0.379603	0.0732087	5.18521	2.15773e-07	2.34517e-06
ENSG00000149115	3366.03	0.271208	0.052316	5.18403	2.17143e-07	2.35875e-06
ENSG00000144504	3653.84	0.250249	0.048298	5.18135	2.20283e-07	2.39152e-06
ENSG00000106459	4334.64	0.281191	0.0542717	5.18118	2.20492e-07	2.39246e-06
ENSG00000076321	2715.21	0.272394	0.0525758	5.18097	2.20734e-07	2.39375e-06
ENSG00000134253	246.198	0.59506	0.114883	5.17972	2.22221e-07	2.40853e-06
ENSG00000224020	353.466	-0.533031	0.102925	-5.17883	2.23283e-07	2.4187e-06
ENSG00000233822	1616.77	-0.375745	0.0725763	-5.17724	2.25191e-07	2.43801e-06
ENSG00000136451	3689.97	-0.256168	0.0494861	-5.17657	2.26004e-07	2.44544e-06
ENSG00000185262	1488.98	-0.355632	0.0687189	-5.17517	2.27704e-07	2.46247e-06
ENSG00000006451	4476.99	0.250463	0.0484075	5.17406	2.29058e-07	2.47573e-06
ENSG00000080503	4150.95	0.250301	0.0483795	5.1737	2.29504e-07	2.47918e-06
ENSG00000073849	2402.25	-0.274483	0.053088	-5.17034	2.33665e-07	2.52272e-06
ENSG00000145050	2855.63	0.260031	0.050301	5.16949	2.34728e-07	2.53279e-06
ENSG00000100376	755.731	0.399225	0.077271	5.16655	2.38453e-07	2.57156e-06
ENSG00000139990	1852.37	0.288022	0.0557527	5.16607	2.39069e-07	2.57678e-06
ENSG00000243156	15634.9	-0.234668	0.0454292	-5.16557	2.39705e-07	2.58221e-06
ENSG00000170871	4406.01	0.254062	0.049186	5.16533	2.40014e-07	2.5841e-06
ENSG00000167323	1901.93	0.346604	0.0672002	5.15778	2.49897e-07	2.68902e-06
ENSG00000176049	1234.71	0.365275	0.0708359	5.15664	2.51427e-07	2.70398e-06
ENSG00000137513	3586.81	0.284965	0.0552999	5.15309	2.56227e-07	2.75409e-06
ENSG00000117505	3255.11	-0.288912	0.0560766	-5.1521	2.57582e-07	2.7656e-06
ENSG00000172461	187.144	0.6544	0.127014	5.1522	2.57444e-07	2.7656e-06
ENSG00000010165	3829.15	-0.252822	0.0491068	-5.1484	2.62721e-07	2.81921e-06
ENSG00000230333	47.7962	-0.834404	0.162105	-5.14729	2.6427e-07	2.83271e-06
ENSG00000104611	996.732	0.366738	0.0712486	5.1473	2.64259e-07	2.83271e-06
ENSG00000183454	63.3295	-0.824377	0.160179	-5.1466	2.65248e-07	2.84163e-06
ENSG00000276293	3544.22	-0.259619	0.0504707	-5.14395	2.69028e-07	2.88054e-06
ENSG00000162885	3656.05	0.238634	0.0464071	5.14218	2.71571e-07	2.90617e-06
ENSG00000067141	1342.37	0.331793	0.0645303	5.14165	2.72332e-07	2.91271e-06
ENSG00000171206	1966.29	-0.306285	0.0595987	-5.13913	2.76009e-07	2.94879e-06
ENSG00000213020	1298.51	0.330562	0.0643224	5.13914	2.75994e-07	2.94879e-06
ENSG00000102606	6435.7	0.238664	0.0464443	5.13871	2.76625e-07	2.95375e-06
ENSG00000117450	18837.6	0.215732	0.0419846	5.13835	2.77158e-07	2.95782e-06
ENSG00000064687	394.187	0.496214	0.0965788	5.13792	2.77802e-07	2.96307e-06
ENSG00000215301	23776	-0.217571	0.0423514	-5.13728	2.78736e-07	2.97141e-06
ENSG00000196074	164.738	-0.666975	0.129879	-5.13534	2.8163e-07	3.00061e-06
ENSG00000115652	3911.68	0.241209	0.0469715	5.13523	2.81804e-07	3.00082e-06
ENSG00000115350	1174.74	0.370094	0.0720712	5.13511	2.81973e-07	3.00097e-06
ENSG00000150527	349.421	0.555212	0.108176	5.1325	2.85924e-07	3.03971e-06
ENSG00000196535	5597.71	0.219723	0.0428094	5.13258	2.85793e-07	3.03971e-06
ENSG00000163281	1430.59	0.331646	0.0646304	5.13142	2.87571e-07	3.05554e-06
ENSG00000105327	249.897	0.596114	0.116177	5.13108	2.88082e-07	3.0593e-06
ENSG00000247828	1155.39	0.365802	0.0713443	5.12728	2.93952e-07	3.11993e-06
ENSG00000175984	164.279	0.667266	0.130159	5.12655	2.95099e-07	3.12924e-06
ENSG00000263465	1272.06	-0.364536	0.0711094	-5.12641	2.95312e-07	3.12924e-06
ENSG00000149930	3124.42	-0.276202	0.0538779	-5.12645	2.95257e-07	3.12924e-06
ENSG00000205212	89.9115	-0.776661	0.151505	-5.12631	2.95483e-07	3.12936e-06
ENSG00000136574	814.797	0.414525	0.0808704	5.12579	2.96292e-07	3.13622e-06
ENSG00000250424	251.007	-0.589109	0.114952	-5.12481	2.97836e-07	3.15084e-06
ENSG00000141034	653.724	-0.403954	0.0788276	-5.12452	2.98289e-07	3.15392e-06
ENSG00000067606	1894.91	-0.287885	0.0561809	-5.12424	2.98739e-07	3.15488e-06
ENSG00000001084	2657.24	0.265591	0.0518312	5.12416	2.98866e-07	3.15488e-06
ENSG00000107679	2162.41	0.292147	0.0570127	5.12423	2.98752e-07	3.15488e-06
ENSG00000170037	1411.42	-0.341422	0.066647	-5.12284	3.00971e-07	3.17537e-06
ENSG00000164091	6528.73	-0.218058	0.0425797	-5.12116	3.03658e-07	3.20198e-06
ENSG00000206503	2823.3	0.273285	0.0533702	5.12056	3.04635e-07	3.21055e-06
ENSG00000132002	6187.27	0.260095	0.0508146	5.1185	3.07969e-07	3.24393e-06
ENSG00000137575	4951.76	0.227845	0.0445272	5.117	3.10436e-07	3.26814e-06
ENSG00000121274	3162.54	0.28976	0.0566293	5.11678	3.10789e-07	3.27009e-06
ENSG00000100330	2775.06	0.294965	0.0576535	5.11616	3.11817e-07	3.27914e-06
ENSG00000235180	89.4952	-0.774843	0.151562	-5.11238	3.18132e-07	3.34374e-06
ENSG00000185352	1454.48	-0.352658	0.0690079	-5.1104	3.21473e-07	3.37703e-06
ENSG00000183137	1006.69	0.386548	0.0756761	5.10793	3.25704e-07	3.41963e-06
ENSG00000163950	3992.74	0.226969	0.0444578	5.10528	3.30312e-07	3.46614e-06
ENSG00000248685	803.641	0.418914	0.0820578	5.10511	3.30609e-07	3.46738e-06
ENSG00000020129	2845.71	0.282081	0.0552591	5.1047	3.31316e-07	3.47105e-06
ENSG00000115290	106.535	0.759668	0.148817	5.10472	3.31282e-07	3.47105e-06
ENSG00000054690	728.35	-0.406424	0.0796791	-5.10076	3.38294e-07	3.54226e-06
ENSG00000124209	4190.29	0.240868	0.0472253	5.10041	3.38926e-07	3.54697e-06
ENSG00000140326	1156.62	0.336496	0.0659836	5.09969	3.40213e-07	3.55852e-06
ENSG00000137040	1714.04	-0.308357	0.0604706	-5.09929	3.40922e-07	3.56402e-06
ENSG00000182247	4450.6	0.296517	0.0581675	5.09763	3.43928e-07	3.59351e-06
ENSG00000179222	5028.29	0.23908	0.0469026	5.09736	3.44417e-07	3.59669e-06
ENSG00000186017	1917.58	0.311656	0.0611424	5.09721	3.44703e-07	3.59775e-06
ENSG00000107957	24617.8	-0.207332	0.0406766	-5.09709	3.44917e-07	3.59805e-06
ENSG00000188483	828.993	0.390365	0.0766782	5.09095	3.56281e-07	3.7146e-06
ENSG00000171700	684.425	0.410288	0.0806032	5.09022	3.5765e-07	3.72688e-06
ENSG00000063660	3155.24	0.272693	0.0535863	5.08885	3.60234e-07	3.75179e-06
ENSG00000175782	1618.93	-0.294079	0.0578058	-5.08736	3.63082e-07	3.77943e-06
ENSG00000232803	149.718	-0.68259	0.134188	-5.08682	3.64111e-07	3.78812e-06
ENSG00000099219	932.419	0.37285	0.0733022	5.08647	3.64783e-07	3.79308e-06
ENSG00000115129	885.274	0.395309	0.077727	5.08587	3.65952e-07	3.8032e-06
ENSG00000185803	2344.35	0.279663	0.054998	5.08496	3.67701e-07	3.81934e-06
ENSG00000160285	3857.98	0.230707	0.0453719	5.08481	3.68002e-07	3.82043e-06
ENSG00000129084	249.554	0.57349	0.11279	5.08456	3.68484e-07	3.82339e-06
ENSG00000248473	18.0508	-0.746748	0.146879	-5.0841	3.69378e-07	3.82658e-06
ENSG00000155111	1232.23	-0.342477	0.0673618	-5.08414	3.69294e-07	3.82658e-06
ENSG00000102221	1018.84	0.369552	0.0726878	5.0841	3.69381e-07	3.82658e-06
ENSG00000276291	1503.88	0.315216	0.0620052	5.0837	3.70149e-07	3.83249e-06
ENSG00000135801	3705.88	0.24466	0.0481384	5.08243	3.72636e-07	3.85618e-06
ENSG00000126091	4246.81	0.274432	0.0539977	5.08229	3.7292e-07	3.85707e-06
ENSG00000221866	23.845	-0.800046	0.157445	-5.08142	3.74616e-07	3.87256e-06
ENSG00000225082	23.5432	-0.787912	0.155068	-5.08106	3.75326e-07	3.87784e-06
ENSG00000180263	1201.79	0.384452	0.0756795	5.08001	3.77414e-07	3.89734e-06
ENSG00000144320	2325.79	0.281032	0.0553348	5.07877	3.79892e-07	3.91999e-06
ENSG00000108599	3344.89	0.287806	0.0566691	5.07871	3.8001e-07	3.91999e-06
ENSG00000171843	2993.74	0.29983	0.0590575	5.07692	3.83596e-07	3.95488e-06
ENSG00000132326	495.308	0.446296	0.0879495	5.07446	3.88591e-07	4.00426e-06
ENSG00000156140	2059.59	-0.319919	0.0630672	-5.07266	3.92285e-07	4.04018e-06
ENSG00000272693	657.918	-0.414502	0.0817186	-5.07231	3.93013e-07	4.04554e-06
ENSG00000131263	5111.82	-0.2292	0.0451914	-5.07177	3.94134e-07	4.05493e-06
ENSG00000132359	1428.54	-0.325738	0.0642272	-5.07165	3.94375e-07	4.05527e-06
ENSG00000173068	8833.44	-0.259855	0.0512478	-5.07056	3.96644e-07	4.07644e-06
ENSG00000135502	98.2865	-0.75544	0.148992	-5.07032	3.97138e-07	4.07936e-06
ENSG00000164418	7166.8	0.280813	0.0553951	5.06926	3.99355e-07	4.09997e-06
ENSG00000129158	1750.53	0.333083	0.0657209	5.06814	4.01717e-07	4.12205e-06
ENSG00000144331	306.449	0.570369	0.112549	5.06772	4.02602e-07	4.12895e-06
ENSG00000105486	3750.64	0.233586	0.0461134	5.06546	4.07407e-07	4.17603e-06
ENSG00000092607	14.7988	-0.719158	0.141979	-5.06525	4.07855e-07	4.17842e-06
ENSG00000011332	377.676	0.503142	0.0994066	5.06145	4.16078e-07	4.26042e-06
ENSG00000133961	3381.24	0.274869	0.054312	5.06093	4.17218e-07	4.26985e-06
ENSG00000184178	12341.1	-0.257914	0.0509703	-5.06009	4.19067e-07	4.28652e-06
ENSG00000260083	120.835	-0.70117	0.138596	-5.05909	4.21259e-07	4.30667e-06
ENSG00000225891	47.2741	-0.817526	0.161739	-5.0546	4.31299e-07	4.40662e-06
ENSG00000170791	1200.17	0.332817	0.0658455	5.05451	4.31489e-07	4.40662e-06
ENSG00000108424	27454.5	-0.200423	0.0396566	-5.05397	4.32729e-07	4.41697e-06
ENSG00000223345	169.748	-0.650803	0.128806	-5.05258	4.35885e-07	4.44685e-06
ENSG00000276550	2757.85	0.279052	0.0552517	5.05056	4.40511e-07	4.49169e-06
ENSG00000135148	1397.82	0.309158	0.0612347	5.04874	4.44726e-07	4.53229e-06
ENSG00000197013	226.04	-0.586235	0.116149	-5.04724	4.4823e-07	4.56561e-06
ENSG00000246334	2474.19	-0.323102	0.0640176	-5.04709	4.48597e-07	4.56695e-06
ENSG00000165300	506.361	0.434418	0.0860961	5.04574	4.5177e-07	4.59685e-06
ENSG00000184220	8536.38	0.28286	0.0560866	5.04327	4.57645e-07	4.65177e-06
ENSG00000260032	17860.7	-0.239659	0.0475198	-5.04336	4.57424e-07	4.65177e-06
ENSG00000162819	4092.07	-0.257519	0.0510634	-5.04311	4.58019e-07	4.65314e-06
ENSG00000175792	4332.88	-0.250441	0.0496695	-5.04214	4.60346e-07	4.67434e-06
ENSG00000163406	95.2427	0.767166	0.15217	5.04151	4.61879e-07	4.68745e-06
ENSG00000166272	1992.5	0.293469	0.0582213	5.04058	4.64127e-07	4.70782e-06
ENSG00000196975	2096.91	0.292681	0.0580673	5.04038	4.6462e-07	4.71036e-06
ENSG00000172244	581.51	-0.417088	0.0827551	-5.04003	4.65449e-07	4.71631e-06
ENSG00000213563	334.033	0.525087	0.104187	5.03983	4.65943e-07	4.71886e-06
ENSG00000168952	178.222	0.651845	0.129359	5.03905	4.67845e-07	4.73565e-06
ENSG00000156853	729.617	-0.383147	0.0760379	-5.03889	4.68241e-07	4.7372e-06
ENSG00000187323	520.368	-0.490482	0.0973801	-5.03678	4.73428e-07	4.78718e-06
ENSG00000116668	736.744	0.430331	0.0854506	5.03601	4.75327e-07	4.80389e-06
ENSG00000248973	488.988	-0.478608	0.0950652	-5.03452	4.79038e-07	4.83888e-06
ENSG00000126653	3563.45	-0.329352	0.0654302	-5.03364	4.81253e-07	4.85873e-06
ENSG00000241962	696.776	-0.402329	0.0799381	-5.03301	4.82838e-07	4.87221e-06
ENSG00000104093	4029.13	0.252703	0.0502176	5.03215	4.85001e-07	4.8915e-06
ENSG00000117262	1339.66	0.344047	0.0683711	5.03205	4.85264e-07	4.89162e-06
ENSG00000124201	3249.16	-0.249409	0.0495661	-5.03185	4.85757e-07	4.89405e-06
ENSG00000010270	2280.5	0.288497	0.0573577	5.02979	4.91007e-07	4.94438e-06
ENSG00000261570	32.6887	-0.816973	0.162495	-5.02769	4.96422e-07	4.99632e-06
ENSG00000046651	1286.12	-0.311199	0.0619392	-5.02427	5.05342e-07	5.08347e-06
ENSG00000155816	3655.47	0.28241	0.0562162	5.02364	5.07001e-07	5.09248e-06
ENSG00000103707	951.689	0.350652	0.0697977	5.02383	5.06512e-07	5.09248e-06
ENSG00000103160	1371.34	0.315918	0.0628863	5.02364	5.07023e-07	5.09248e-06
ENSG00000270872	1062.58	0.36556	0.0727751	5.02314	5.08322e-07	5.10289e-06
ENSG00000110719	1908.5	0.282502	0.0562547	5.02184	5.11794e-07	5.13509e-06
ENSG00000165661	2867.47	0.253406	0.0504711	5.02081	5.14534e-07	5.15993e-06
ENSG00000135045	454.109	-0.471814	0.0939758	-5.02059	5.1514e-07	5.16334e-06
ENSG00000136158	4989.48	-0.272616	0.0543053	-5.02006	5.16546e-07	5.17477e-06
ENSG00000125618	230.642	0.603673	0.120298	5.01814	5.21738e-07	5.2214e-06
ENSG00000167513	2533.74	0.274049	0.0546116	5.01815	5.21718e-07	5.2214e-06
ENSG00000227082	114.081	-0.709079	0.141344	-5.01667	5.25749e-07	5.25884e-06
ENSG00000112769	4029.09	0.23028	0.0459377	5.01286	5.36257e-07	5.36119e-06
ENSG00000227220	69.5987	-0.781187	0.155847	-5.01251	5.37244e-07	5.36554e-06
ENSG00000079616	3284.69	-0.260592	0.0519882	-5.01252	5.37206e-07	5.36554e-06
ENSG00000138160	10095	-0.218418	0.043586	-5.0112	5.40924e-07	5.39952e-06
ENSG00000155393	2069.71	0.270782	0.0540465	5.01017	5.43825e-07	5.4257e-06
ENSG00000188001	24.9917	-0.796106	0.158937	-5.00895	5.4728e-07	5.45737e-06
ENSG00000088387	2507.07	0.33522	0.0669437	5.00749	5.51457e-07	5.49621e-06
ENSG00000236383	100.634	0.744253	0.14869	5.00541	5.57438e-07	5.55298e-06
ENSG00000231721	5934.16	0.270045	0.0539645	5.00412	5.61166e-07	5.58725e-06
ENSG00000158528	3040.77	-0.301939	0.0603789	-5.00073	5.71126e-07	5.68351e-06
ENSG00000158079	1167.61	0.350553	0.0701369	4.99812	5.78909e-07	5.75801e-06
ENSG00000227355	597.2	-0.412835	0.0826029	-4.99782	5.79817e-07	5.7641e-06
ENSG00000137871	1737.63	-0.279908	0.0560117	-4.99732	5.81332e-07	5.77621e-06
ENSG00000204390	26.0934	-0.794459	0.159	-4.99658	5.83552e-07	5.79531e-06
ENSG00000144827	1582.51	0.294751	0.0590131	4.99466	5.89382e-07	5.84724e-06
ENSG00000168228	1879.59	0.319525	0.0639729	4.9947	5.89282e-07	5.84724e-06
ENSG00000224186	160.436	-0.650159	0.130189	-4.99395	5.9158e-07	5.86605e-06
ENSG00000132383	7045.65	0.21627	0.0433127	4.99324	5.9375e-07	5.88456e-06
ENSG00000067992	550.49	0.430795	0.0862942	4.99217	5.97051e-07	5.91427e-06
ENSG00000143816	173.8	0.65459	0.13113	4.9919	5.97875e-07	5.91942e-06
ENSG00000159917	874.051	0.382063	0.0765561	4.99063	6.01816e-07	5.95541e-06
ENSG00000106546	7536.87	0.203216	0.0407597	4.9857	6.17389e-07	6.10641e-06
ENSG00000143476	8619.84	0.193477	0.0388177	4.98425	6.22024e-07	6.14611e-06
ENSG00000136450	7520.17	-0.222419	0.0446243	-4.98425	6.22035e-07	6.14611e-06
ENSG00000157870	794.051	0.375727	0.0753939	4.98352	6.24387e-07	6.16309e-06
ENSG00000120800	8800.64	-0.202052	0.0405436	-4.98358	6.24196e-07	6.16309e-06
ENSG00000174842	2151.89	0.34301	0.0688388	4.98281	6.26689e-07	6.17954e-06
ENSG00000234323	478.029	-0.503151	0.100977	-4.98285	6.26554e-07	6.17954e-06
ENSG00000161618	931.022	0.358794	0.0720448	4.98015	6.35348e-07	6.26175e-06
ENSG00000120437	2496.48	0.259706	0.0521583	4.97919	6.38518e-07	6.2898e-06
ENSG00000156787	1615.66	0.297267	0.0597332	4.97657	6.47201e-07	6.37212e-06
ENSG00000145332	2035.28	0.272341	0.0547444	4.97478	6.53226e-07	6.42491e-06
ENSG00000124217	885.043	-0.361302	0.0726257	-4.97485	6.52989e-07	6.42491e-06
ENSG00000226696	201.496	-0.609159	0.122452	-4.97468	6.53554e-07	6.42491e-06
ENSG00000128536	613.892	-0.399181	0.0802465	-4.97443	6.54389e-07	6.42987e-06
ENSG00000204792	932.018	-0.351068	0.070578	-4.97419	6.55224e-07	6.43483e-06
ENSG00000122779	3220.73	0.262352	0.0527437	4.97408	6.55568e-07	6.43496e-06
ENSG00000272455	126.078	-0.679461	0.136611	-4.97367	6.56958e-07	6.44209e-06
ENSG00000197415	498.228	0.465326	0.0935563	4.97376	6.5668e-07	6.44209e-06
ENSG00000182919	337.569	-0.522237	0.105035	-4.97202	6.62597e-07	6.49412e-06
ENSG00000234745	1201.29	0.341543	0.0686964	4.97177	6.63428e-07	6.49898e-06
ENSG00000247271	67.4848	-0.777366	0.156411	-4.97003	6.69421e-07	6.5544e-06
ENSG00000203546	124.82	0.692569	0.139361	4.96959	6.70931e-07	6.56588e-06
ENSG00000236921	112.889	-0.706221	0.142141	-4.96846	6.74881e-07	6.60122e-06
ENSG00000131558	9707.22	-0.235251	0.047368	-4.96644	6.81924e-07	6.66675e-06
ENSG00000176124	1404.28	-0.32795	0.0660441	-4.96563	6.84781e-07	6.69132e-06
ENSG00000168066	13065.9	-0.193047	0.0388884	-4.96414	6.90047e-07	6.73939e-06
ENSG00000131778	4415.35	0.223355	0.0450332	4.95978	7.05737e-07	6.88917e-06
ENSG00000141429	3703.56	0.266605	0.0537619	4.959	7.08562e-07	6.91328e-06
ENSG00000176473	1220.53	0.348129	0.0702034	4.95885	7.091e-07	6.91506e-06
ENSG00000133119	7964.62	0.254462	0.0513284	4.95753	7.13956e-07	6.95893e-06
ENSG00000156170	2629.95	0.271016	0.0546712	4.9572	7.15164e-07	6.96721e-06
ENSG00000102287	123.136	0.709827	0.143281	4.95408	7.2673e-07	7.07634e-06
ENSG00000184164	943.716	0.359729	0.0726538	4.95128	7.37283e-07	7.17551e-06
[truncated: 28,802 more rows]

## Sheet: Drug HZ05vsDMSO
Gene	baseMean	log2FoldChange	lfcSE	stat	pvalue	padj
ENSG00000204569	1805.17	-2.42389	0.0637376	-38.0292	0	0
ENSG00000197153	2256.53	-1.69368	0.0626933	-27.0153	9.76629e-161	1.00832e-156
ENSG00000121101	853.703	-2.49806	0.0954601	-26.1686	6.05658e-151	4.16874e-147
ENSG00000221926	1224.92	-1.66738	0.0697396	-23.9086	2.49248e-126	1.28668e-122
ENSG00000276410	2253.25	-1.7121	0.0737452	-23.2164	3.10717e-119	1.2832e-115
ENSG00000277224	2056.81	-1.55924	0.0672225	-23.1952	5.09491e-119	1.75341e-115
ENSG00000228526	1124.78	1.71119	0.0766856	22.3143	2.68493e-110	7.92015e-107
ENSG00000273802	3016.08	-1.42839	0.0667044	-21.4137	9.9561e-102	2.56979e-98
ENSG00000196890	1795.85	-1.62702	0.0760688	-21.3888	1.69883e-101	3.89767e-98
ENSG00000130749	3573.46	-1.2582	0.0591825	-21.2597	2.68117e-100	5.53634e-97
ENSG00000181218	1273.84	-1.75854	0.0831344	-21.153	2.5883e-99	4.85871e-96
ENSG00000233098	3601.66	-1.08921	0.0515247	-21.1396	3.44057e-99	5.92036e-96
ENSG00000166436	923.129	-1.60675	0.0766227	-20.9697	1.24143e-97	1.97187e-94
ENSG00000278272	4866.88	-1.34296	0.0645338	-20.8102	3.49865e-96	5.16026e-93
ENSG00000165494	1363.89	-1.49107	0.0725947	-20.5397	9.51485e-94	1.30981e-90
ENSG00000184357	3714.65	-1.26534	0.0623757	-20.2858	1.71691e-91	2.21578e-88
ENSG00000276216	340.196	-2.42114	0.119438	-20.2711	2.31323e-91	2.80976e-88
ENSG00000181222	19038	0.856059	0.0429094	19.9504	1.4873e-88	1.70618e-85
ENSG00000278705	3271.33	-1.22511	0.0624663	-19.6123	1.21519e-85	1.32065e-82
ENSG00000179818	2303.16	-1.07075	0.0558088	-19.186	4.84715e-82	5.00444e-79
ENSG00000228824	634.387	-1.82374	0.0982412	-18.5639	6.29941e-77	6.19412e-74
ENSG00000184260	4844.14	-1.15777	0.0626724	-18.4734	3.38042e-76	3.17283e-73
ENSG00000099875	2426.28	1.13521	0.0617494	18.3841	1.76152e-75	1.58146e-72
ENSG00000265843	4638.93	-1.12061	0.0612549	-18.2943	9.1942e-75	7.91046e-72
ENSG00000124575	6650.8	-1.11014	0.0611047	-18.1679	9.2665e-74	7.65376e-71
ENSG00000066279	14060.8	-0.795449	0.0448921	-17.7191	2.98466e-70	2.37039e-67
ENSG00000275714	1971.22	-1.21177	0.0690796	-17.5417	6.88237e-69	5.26348e-66
ENSG00000150995	3270.79	1.09621	0.0628951	17.4292	4.9526e-68	3.65236e-65
ENSG00000110925	2418.42	0.964527	0.0555552	17.3616	1.61159e-67	1.14751e-64
ENSG00000274641	2321.4	-1.16856	0.0673385	-17.3535	1.85731e-67	1.27839e-64
ENSG00000273983	1541.97	-1.27544	0.0745293	-17.1132	1.1829e-65	7.87925e-63
ENSG00000171033	997.522	1.24834	0.0733272	17.0243	5.42428e-65	3.50019e-62
ENSG00000145632	5051.68	0.805268	0.0478668	16.8231	1.6526e-63	1.03408e-60
ENSG00000277075	4291.32	-1.04096	0.0621061	-16.761	4.70841e-63	2.85953e-60
ENSG00000188818	933.144	-1.21238	0.0726647	-16.6846	1.69631e-62	1.00077e-59
ENSG00000275538	376.944	-1.91006	0.116843	-16.3472	4.55515e-60	2.61276e-57
ENSG00000124610	562.331	-1.62818	0.0998991	-16.2982	1.0158e-59	5.66901e-57
ENSG00000198727	37856.4	-0.754082	0.0464808	-16.2235	3.44004e-59	1.8693e-56
ENSG00000196747	3372.28	-1.03743	0.0639925	-16.2118	4.15977e-59	2.20244e-56
ENSG00000135333	1157.09	1.30092	0.0805788	16.1447	1.23787e-58	6.3902e-56
ENSG00000172965	4632.57	-0.732782	0.0462233	-15.8531	1.33854e-56	6.74136e-54
ENSG00000278828	3751.86	-1.02698	0.0649879	-15.8026	2.9857e-56	1.4679e-53
ENSG00000226057	2841.19	-0.964559	0.0611685	-15.7689	5.09386e-56	2.44612e-53
ENSG00000187391	2478.43	-1.06539	0.0676987	-15.7373	8.39688e-56	3.94062e-53
ENSG00000166669	1959.63	1.11569	0.0709381	15.7276	9.78213e-56	4.48869e-53
ENSG00000186480	2094.5	0.865799	0.0551081	15.7109	1.27314e-55	5.71502e-53
ENSG00000121440	3785.81	1.01582	0.0646815	15.7049	1.3989e-55	6.14593e-53
ENSG00000275713	1710.13	-1.13017	0.0723504	-15.6208	5.25381e-55	2.26013e-52
ENSG00000137807	4759.1	-0.665664	0.042682	-15.5959	7.76242e-55	3.27115e-52
ENSG00000189060	4075.76	-0.932065	0.0599298	-15.5526	1.5276e-54	6.30869e-52
ENSG00000108506	1550.91	-0.912542	0.0588027	-15.5187	2.59176e-54	1.04936e-51
ENSG00000277775	2194.76	-0.987275	0.0636826	-15.5031	3.30775e-54	1.3135e-51
ENSG00000162783	1976.94	0.937219	0.0605126	15.488	4.18146e-54	1.62911e-51
ENSG00000159388	537.165	1.4468	0.0936925	15.4421	8.5329e-54	3.26289e-51
ENSG00000184678	5996.22	-0.943512	0.0613603	-15.3766	2.34983e-53	8.82212e-51
ENSG00000140451	623.576	-1.26227	0.0825274	-15.2951	8.23777e-53	3.03753e-50
ENSG00000162231	3683.23	0.774723	0.0506768	15.2875	9.25781e-53	3.35376e-50
ENSG00000254726	1299.36	-1.03375	0.067796	-15.248	1.69824e-52	5.94354e-50
ENSG00000077092	2651.77	0.851288	0.0558272	15.2486	1.68125e-52	5.94354e-50
ENSG00000115875	7891.68	-0.604183	0.0396872	-15.2236	2.4652e-52	8.48398e-50
ENSG00000276368	2995.76	-1.01572	0.0671619	-15.1234	1.13473e-51	3.84116e-49
ENSG00000266736	262.271	-1.68526	0.111477	-15.1175	1.24236e-51	4.13765e-49
ENSG00000196782	5767.4	-0.828116	0.0548702	-15.0923	1.82082e-51	5.96796e-49
ENSG00000185838	403.574	-1.46786	0.0974149	-15.0681	2.62494e-51	8.46913e-49
ENSG00000274618	1752.24	-1.06984	0.071124	-15.0418	3.90593e-51	1.24082e-48
ENSG00000156113	5845.26	-0.767235	0.0512011	-14.9847	9.24109e-51	2.8912e-48
ENSG00000186185	3768.85	-0.732386	0.0489323	-14.9673	1.20063e-50	3.70026e-48
ENSG00000280683	1492.21	-1.0758	0.071954	-14.9512	1.52976e-50	4.6453e-48
ENSG00000274997	3529.93	-0.894686	0.0598773	-14.942	1.75694e-50	5.25782e-48
ENSG00000204388	2516.19	0.84923	0.0570991	14.8729	4.94138e-50	1.45764e-47
ENSG00000074181	901.873	-1.04707	0.0717284	-14.5977	2.90484e-48	8.44816e-46
ENSG00000173926	388.008	1.52313	0.104458	14.5812	3.69817e-48	1.0606e-45
ENSG00000260456	438.335	-1.39596	0.0957697	-14.5763	3.97625e-48	1.12473e-45
ENSG00000141068	958.339	1.07727	0.0740589	14.5461	6.18334e-48	1.7254e-45
ENSG00000276966	6301.39	-0.900384	0.061949	-14.5343	7.34917e-48	2.02337e-45
ENSG00000182185	3842.76	-0.879279	0.0605636	-14.5183	9.28138e-48	2.48898e-45
ENSG00000262074	495.184	-2.11055	0.145371	-14.5183	9.2756e-48	2.48898e-45
ENSG00000153094	1100.2	1.09591	0.0755062	14.5141	9.86018e-48	2.61029e-45
ENSG00000273703	2424.83	-1.56794	0.108862	-14.403	4.95519e-47	1.29519e-44
ENSG00000248869	846.177	-1.10882	0.077337	-14.3375	1.27527e-46	3.29163e-44
ENSG00000065809	1549.2	1.05816	0.0740845	14.2832	2.78597e-46	7.10215e-44
ENSG00000134186	2399.58	-0.761914	0.0534744	-14.2482	4.60039e-46	1.15846e-43
ENSG00000241170	343.026	-1.45687	0.102278	-14.2442	4.87315e-46	1.21236e-43
ENSG00000207205	298.259	-1.65754	0.116649	-14.2096	7.98926e-46	1.96393e-43
ENSG00000152795	8781.08	-0.633437	0.044626	-14.1943	9.93084e-46	2.41249e-43
ENSG00000262202	162.794	-1.99426	0.141305	-14.1132	3.1482e-45	7.55898e-43
ENSG00000251388	649.356	-1.1547	0.0821927	-14.0487	7.84291e-45	1.86147e-42
ENSG00000277149	2882.91	0.843781	0.0605109	13.9443	3.40901e-44	7.99915e-42
ENSG00000092853	7528.13	0.567322	0.0407088	13.9361	3.82305e-44	8.86991e-42
ENSG00000177463	4169.64	-0.628435	0.0451184	-13.9286	4.24813e-44	9.74663e-42
ENSG00000259786	619.593	-1.21883	0.0877183	-13.8949	6.80595e-44	1.54435e-41
ENSG00000165868	1044.12	0.949464	0.0683592	13.8893	7.35068e-44	1.64983e-41
ENSG00000011677	938.016	-1.01765	0.0734289	-13.859	1.12273e-43	2.49283e-41
ENSG00000158406	4995.84	-0.81166	0.0585839	-13.8546	1.19245e-43	2.61946e-41
ENSG00000175573	1606.1	0.934938	0.0676606	13.8181	1.98354e-43	4.31138e-41
ENSG00000266086	1386.5	-0.885536	0.0641296	-13.8086	2.26332e-43	4.86827e-41
ENSG00000205209	359.657	-1.39192	0.100898	-13.7953	2.71972e-43	5.78963e-41
ENSG00000215417	1254.72	-0.864893	0.0627927	-13.7738	3.66567e-43	7.72372e-41
ENSG00000272645	426.051	-1.31244	0.0958627	-13.6909	1.15152e-42	2.40178e-40
ENSG00000065485	2748.26	0.735092	0.0537524	13.6755	1.42174e-42	2.93575e-40
ENSG00000154654	2669.28	-0.768752	0.0567491	-13.5465	8.31056e-42	1.69906e-39
ENSG00000239498	1174.91	-1.05906	0.0782173	-13.5399	9.08624e-42	1.83943e-39
ENSG00000168137	8486.55	-0.543653	0.0401895	-13.5272	1.08023e-41	2.16559e-39
ENSG00000103044	539.355	1.16284	0.0863448	13.4674	2.43315e-41	4.83098e-39
ENSG00000122884	3068.15	0.702966	0.0522507	13.4537	2.92824e-41	5.75858e-39
ENSG00000125657	482.622	1.23296	0.0918115	13.4292	4.07749e-41	7.94303e-39
ENSG00000143353	1466.63	-0.810594	0.0603638	-13.4285	4.11752e-41	7.94604e-39
ENSG00000263327	679.366	-1.17325	0.0874427	-13.4173	4.78522e-41	9.14908e-39
ENSG00000125266	2863.12	0.748949	0.0559087	13.3959	6.38688e-41	1.20993e-38
ENSG00000135838	920.202	1.0791	0.080908	13.3374	1.4035e-40	2.63463e-38
ENSG00000203709	1262.72	0.928576	0.0698581	13.2923	2.56536e-40	4.77226e-38
ENSG00000077522	572.833	1.26922	0.0956399	13.2708	3.41778e-40	6.30123e-38
ENSG00000136720	1226.12	0.867311	0.0656604	13.209	7.7816e-40	1.42197e-37
ENSG00000170836	2536.41	0.768452	0.0582561	13.1909	9.89595e-40	1.79247e-37
ENSG00000198826	5950.36	-0.619407	0.0470335	-13.1695	1.31491e-39	2.36101e-37
ENSG00000139354	2200.56	-0.710624	0.0540529	-13.1468	1.77459e-39	3.15891e-37
ENSG00000166833	1289.26	-0.882415	0.0673912	-13.0939	3.56683e-39	6.29499e-37
ENSG00000248932	242.36	-1.48599	0.113519	-13.0902	3.74785e-39	6.50775e-37
ENSG00000130589	2052.72	0.729233	0.0557087	13.0901	3.75041e-39	6.50775e-37
ENSG00000115163	1269.32	-0.902833	0.0689923	-13.086	3.95922e-39	6.81282e-37
ENSG00000049130	650.952	1.18952	0.0909671	13.0764	4.49506e-39	7.67095e-37
ENSG00000091656	3930.44	-0.582844	0.0446641	-13.0495	6.39631e-39	1.0826e-36
ENSG00000168936	934.528	0.94187	0.0722896	13.0291	8.35562e-39	1.40273e-36
ENSG00000186834	4116.45	0.711386	0.0547186	13.0008	1.21044e-38	2.01567e-36
ENSG00000265185	344.538	-1.32024	0.101763	-12.9737	1.72417e-38	2.84819e-36
ENSG00000156206	395.608	-2.08843	0.161583	-12.9248	3.26227e-38	5.34624e-36
ENSG00000177076	400.964	1.37738	0.106833	12.8928	4.94093e-38	8.03348e-36
ENSG00000197061	7563.5	-0.717061	0.0556203	-12.8921	4.98756e-38	8.04595e-36
ENSG00000149636	3036.53	0.638514	0.0497371	12.8378	1.00739e-37	1.61253e-35
ENSG00000144891	234.741	1.58728	0.124181	12.7819	2.06951e-37	3.28718e-35
ENSG00000262660	807.189	-0.961447	0.0752904	-12.7698	2.41647e-37	3.80898e-35
ENSG00000274267	8804.42	-0.781656	0.061267	-12.7582	2.80664e-37	4.39047e-35
ENSG00000123485	3855.68	-0.647598	0.0508612	-12.7327	3.89351e-37	6.0449e-35
ENSG00000122547	585.223	1.22512	0.0970258	12.6268	1.50293e-36	2.31597e-34
ENSG00000143367	1038.27	0.892328	0.071296	12.5158	6.11645e-36	9.35545e-34
ENSG00000275684	544.462	-1.34074	0.10724	-12.5022	7.25748e-36	1.10191e-33
ENSG00000135541	3635.17	0.730914	0.0585066	12.4928	8.16759e-36	1.23104e-33
ENSG00000203804	539.762	-1.13225	0.0907741	-12.4733	1.04416e-35	1.56238e-33
ENSG00000162849	2067.84	-0.740314	0.0594372	-12.4554	1.30719e-35	1.94188e-33
ENSG00000141562	1586.28	0.813997	0.0654139	12.4438	1.51141e-35	2.22922e-33
ENSG00000149212	929.006	0.89266	0.0718019	12.4323	1.74607e-35	2.55706e-33
ENSG00000134690	2367.93	-0.751935	0.0606853	-12.3907	2.93394e-35	4.2664e-33
ENSG00000131459	1618.04	0.733175	0.0592237	12.3797	3.36399e-35	4.85755e-33
ENSG00000172086	360.785	-1.22209	0.0990039	-12.3438	5.25868e-35	7.54072e-33
ENSG00000151012	7600.8	-0.605081	0.0491419	-12.3129	7.71516e-35	1.09869e-32
ENSG00000139289	12624.5	-0.654525	0.0531704	-12.3099	8.00739e-35	1.1325e-32
ENSG00000165675	2944.72	0.704036	0.0573523	12.2756	1.22429e-34	1.71976e-32
ENSG00000141441	1413.04	0.863865	0.0704059	12.2698	1.3161e-34	1.83623e-32
ENSG00000130522	3383.53	0.704125	0.0574242	12.2618	1.45206e-34	2.01232e-32
ENSG00000180573	2424.89	-1.33985	0.109597	-12.2252	2.27932e-34	3.13771e-32
ENSG00000227308	3221.68	0.770511	0.0631402	12.2032	2.98925e-34	4.08775e-32
ENSG00000227242	164.016	-1.64073	0.134502	-12.1985	3.16413e-34	4.29843e-32
ENSG00000117724	22615.8	-0.50075	0.0410677	-12.1933	3.37546e-34	4.55555e-32
ENSG00000250546	1232.93	-0.952192	0.0781324	-12.1869	3.65019e-34	4.89434e-32
ENSG00000175305	2063.64	0.675339	0.0554257	12.1846	3.75565e-34	5.00325e-32
ENSG00000227110	867.817	-0.909053	0.0746239	-12.1818	3.88626e-34	5.14407e-32
ENSG00000182667	6864.34	-0.559539	0.0464079	-12.057	1.78185e-33	2.34353e-31
ENSG00000256287	903.262	-0.868481	0.0720833	-12.0483	1.9802e-33	2.58792e-31
ENSG00000080298	3781.65	-0.766151	0.0636262	-12.0414	2.15144e-33	2.79403e-31
ENSG00000130766	750.052	1.0302	0.0856693	12.0253	2.61617e-33	3.37633e-31
ENSG00000158158	996.075	0.89096	0.0741023	12.0234	2.67801e-33	3.43468e-31
ENSG00000275221	641.895	-1.05037	0.0876642	-11.9817	4.43017e-33	5.64682e-31
ENSG00000225506	247.098	-1.39436	0.116417	-11.9773	4.67355e-33	5.9205e-31
ENSG00000104419	2358.98	0.695155	0.0583503	11.9135	1.00694e-32	1.26783e-30
ENSG00000197019	582.304	1.03183	0.0867085	11.9	1.18344e-32	1.48102e-30
ENSG00000232284	580.784	-1.09325	0.0918884	-11.8976	1.21754e-32	1.51452e-30
ENSG00000085982	1738.33	-0.674198	0.0568685	-11.8554	2.01757e-32	2.49466e-30
ENSG00000250961	3676.21	-1.30599	0.110176	-11.8536	2.06032e-32	2.53235e-30
ENSG00000121671	607.291	1.00732	0.0851252	11.8334	2.62438e-32	3.20656e-30
ENSG00000257242	2569.96	-1.27944	0.108411	-11.8017	3.82497e-32	4.64599e-30
ENSG00000214279	1149.01	-0.860307	0.0729588	-11.7917	4.30784e-32	5.20191e-30
ENSG00000124635	2287.13	-1.45819	0.123745	-11.7839	4.72803e-32	5.67611e-30
ENSG00000096060	1856.99	0.692751	0.0588168	11.7781	5.06211e-32	6.04206e-30
ENSG00000189057	1800.62	0.673173	0.0571783	11.7732	5.36346e-32	6.36495e-30
ENSG00000183508	144.41	1.6403	0.139465	11.7613	6.17407e-32	7.28505e-30
ENSG00000106479	97.9852	-1.76197	0.150181	-11.7323	8.7058e-32	1.0214e-29
ENSG00000126803	404.881	1.16132	0.099101	11.7186	1.02357e-31	1.19411e-29
ENSG00000127952	870.258	-0.845178	0.0721946	-11.7069	1.17454e-31	1.36253e-29
ENSG00000143819	1413.99	0.719785	0.0615258	11.6989	1.29085e-31	1.4891e-29
ENSG00000173163	3441.89	0.750025	0.0641344	11.6946	1.35857e-31	1.55851e-29
ENSG00000204389	1695.88	0.730327	0.0626469	11.6578	2.09289e-31	2.38763e-29
ENSG00000103196	256.657	1.36309	0.117012	11.6491	2.31842e-31	2.63039e-29
ENSG00000248489	285.316	-1.28533	0.110453	-11.6369	2.67515e-31	3.01853e-29
ENSG00000171984	1491.45	0.775466	0.0667418	11.6189	3.30343e-31	3.7072e-29
ENSG00000022976	498.147	-1.02856	0.0887657	-11.5873	4.77908e-31	5.33423e-29
ENSG00000204406	2647.56	-0.657758	0.0569223	-11.5554	6.93597e-31	7.70004e-29
ENSG00000100201	13010.5	-0.469116	0.0406274	-11.5468	7.66346e-31	8.46218e-29
ENSG00000236088	2209.37	0.723189	0.0627589	11.5233	1.00696e-30	1.106e-28
ENSG00000172716	3475.36	0.567786	0.0492941	11.5183	1.06662e-30	1.16533e-28
ENSG00000184205	711.05	0.903135	0.0784449	11.513	1.13483e-30	1.23332e-28
ENSG00000124224	1476.47	0.778854	0.0678229	11.4836	1.59429e-30	1.72359e-28
ENSG00000197140	300.574	-1.36521	0.119004	-11.4719	1.82553e-30	1.9633e-28
ENSG00000124762	2479.75	0.6632	0.0578446	11.4652	1.97319e-30	2.11111e-28
ENSG00000131374	7750.85	-0.520365	0.0454704	-11.444	2.51865e-30	2.6808e-28
ENSG00000165632	3109.84	0.686015	0.0599685	11.4396	2.65135e-30	2.80757e-28
ENSG00000127948	2370.97	0.594573	0.052073	11.4181	3.39663e-30	3.57842e-28
ENSG00000105011	3016.64	0.568319	0.0503071	11.297	1.35802e-29	1.42343e-27
ENSG00000198786	48107.8	-0.557238	0.0494408	-11.2708	1.82889e-29	1.90731e-27
ENSG00000068078	439.765	1.04298	0.0925432	11.2702	1.84112e-29	1.91042e-27
ENSG00000139915	1183.19	-0.75531	0.0670806	-11.2597	2.07368e-29	2.14097e-27
ENSG00000178217	135.186	-1.60207	0.142306	-11.2579	2.11768e-29	2.17552e-27
ENSG00000135605	381.263	1.18404	0.105186	11.2566	2.14898e-29	2.19674e-27
ENSG00000165891	5967.28	0.491976	0.0439982	11.1817	5.01105e-29	5.0972e-27
ENSG00000125864	413.304	-1.06827	0.0956411	-11.1695	5.74744e-29	5.81759e-27
ENSG00000261008	2095.76	-0.707284	0.063354	-11.164	6.1179e-29	6.16237e-27
ENSG00000095752	961.011	0.829636	0.0743887	11.1527	6.94451e-29	6.96103e-27
ENSG00000230189	404.467	-1.10661	0.0992307	-11.1519	7.00618e-29	6.98892e-27
ENSG00000196787	3327.11	-1.12443	0.101004	-11.1325	8.71362e-29	8.65037e-27
ENSG00000087586	4116.34	-0.549146	0.0494307	-11.1094	1.12886e-28	1.1153e-26
ENSG00000111885	1143.19	0.806851	0.0726793	11.1015	1.23312e-28	1.21251e-26
ENSG00000163029	5516.95	0.494691	0.0445731	11.0984	1.27655e-28	1.24927e-26
ENSG00000261556	430.845	-1.00835	0.090908	-11.092	1.37196e-28	1.3363e-26
ENSG00000169118	1216.88	-0.722999	0.0652422	-11.0818	1.53797e-28	1.49096e-26
ENSG00000279602	852.731	-0.826838	0.0746739	-11.0726	1.70302e-28	1.64326e-26
ENSG00000168140	215.13	1.38774	0.125552	11.0531	2.11825e-28	2.03441e-26
ENSG00000125449	332.944	-1.12296	0.101715	-11.0402	2.44543e-28	2.33776e-26
ENSG00000270022	116.301	-1.57957	0.14361	-10.999	3.86345e-28	3.67633e-26
ENSG00000258700	714.484	-0.910874	0.0831141	-10.9593	5.99535e-28	5.6788e-26
ENSG00000076641	2475.4	0.699227	0.0638098	10.958	6.084e-28	5.73646e-26
ENSG00000234231	126.26	-1.51845	0.138655	-10.9513	6.5519e-28	6.14955e-26
ENSG00000114841	1144.04	-0.788786	0.0720378	-10.9496	6.67292e-28	6.2348e-26
ENSG00000272405	1296.58	-0.794559	0.072673	-10.9333	7.98476e-28	7.42691e-26
ENSG00000100647	1279.4	0.77536	0.0709217	10.9326	8.04965e-28	7.45369e-26
ENSG00000121988	1215.16	-0.716878	0.0656254	-10.9238	8.87085e-28	8.17742e-26
ENSG00000111877	2184.31	0.681005	0.0623516	10.922	9.04722e-28	8.30293e-26
ENSG00000231887	90.4477	-1.64331	0.150566	-10.9142	9.8577e-28	9.00671e-26
ENSG00000169857	3545.45	0.701439	0.0644071	10.8907	1.27636e-27	1.16104e-25
ENSG00000145743	4118.17	-0.572528	0.0525775	-10.8892	1.29753e-27	1.17512e-25
ENSG00000160949	3422.23	0.520266	0.0479557	10.8489	2.01888e-27	1.82043e-25
ENSG00000169760	4553.79	-0.699862	0.0646476	-10.8258	2.59792e-27	2.33237e-25
ENSG00000251136	1689.26	-0.66111	0.061108	-10.8187	2.80713e-27	2.50928e-25
ENSG00000111602	5153.22	0.47063	0.0435325	10.811	3.05339e-27	2.71765e-25
ENSG00000072571	2421.54	-0.606757	0.0561447	-10.807	3.1889e-27	2.82607e-25
ENSG00000114790	1729.02	0.693049	0.0642069	10.794	3.6748e-27	3.24278e-25
ENSG00000131149	1421.8	-0.659277	0.0611186	-10.7868	3.97221e-27	3.49031e-25
ENSG00000134152	2604.73	0.63684	0.0591086	10.7741	4.56447e-27	3.99372e-25
ENSG00000144485	314.117	1.14595	0.106402	10.77	4.76949e-27	4.1555e-25
ENSG00000126216	5917.97	0.495715	0.0461491	10.7416	6.49157e-27	5.63212e-25
ENSG00000274210	109.4	-1.54579	0.143975	-10.7365	6.85617e-27	5.92356e-25
ENSG00000185000	1120.6	0.737138	0.0686597	10.7361	6.88844e-27	5.92664e-25
ENSG00000130940	317.519	1.14078	0.106343	10.7274	7.57198e-27	6.48771e-25
ENSG00000187546	5713.24	-0.657382	0.0613565	-10.7141	8.73568e-27	7.45384e-25
ENSG00000085433	1800.77	0.743561	0.0694339	10.7089	9.24468e-27	7.8557e-25
ENSG00000278463	1467.31	-1.28099	0.119701	-10.7016	1.00048e-26	8.46679e-25
ENSG00000185920	1542.87	-0.632735	0.0591773	-10.6922	1.10729e-26	9.3324e-25
ENSG00000234129	861.956	-0.862635	0.0808734	-10.6665	1.46036e-26	1.22581e-24
ENSG00000049883	1011.52	-0.739511	0.0693377	-10.6654	1.47839e-26	1.23592e-24
ENSG00000171126	279.612	1.21629	0.114047	10.6649	1.4858e-26	1.2371e-24
ENSG00000265763	174.588	1.38943	0.130614	10.6377	1.98999e-26	1.65025e-24
ENSG00000110046	1651.91	0.673489	0.0633596	10.6296	2.16954e-26	1.79195e-24
ENSG00000134324	3341.72	0.517541	0.0487637	10.6132	2.58623e-26	2.12761e-24
ENSG00000248294	88.8274	-1.62571	0.153346	-10.6016	2.92862e-26	2.39972e-24
ENSG00000116741	915.588	0.813044	0.0766933	10.6012	2.94065e-26	2.40006e-24
ENSG00000125814	984.494	0.760705	0.0717608	10.6006	2.96152e-26	2.40758e-24
ENSG00000155749	112.953	-1.51061	0.142549	-10.5971	3.07245e-26	2.48796e-24
ENSG00000197594	565.792	0.949729	0.0896832	10.5898	3.32213e-26	2.67963e-24
ENSG00000155592	1009.52	-0.743992	0.0703008	-10.583	3.57384e-26	2.87145e-24
ENSG00000231599	563.824	-0.96478	0.0912125	-10.5773	3.79803e-26	3.03975e-24
ENSG00000261609	2483.65	0.594293	0.0562439	10.5663	4.26817e-26	3.40283e-24
ENSG00000106993	1168.07	0.714325	0.0676135	10.5648	4.33759e-26	3.44488e-24
ENSG00000137764	2442.19	-0.59838	0.0567348	-10.547	5.24648e-26	4.15075e-24
ENSG00000164306	863.584	-0.753186	0.0714831	-10.5366	5.85975e-26	4.61824e-24
ENSG00000169933	1702.01	-0.767302	0.0728483	-10.5329	6.09508e-26	4.78545e-24
ENSG00000161513	631.347	0.861562	0.0819829	10.5091	7.84768e-26	6.13814e-24
ENSG00000143624	4643.23	-0.540534	0.0514864	-10.4986	8.76864e-26	6.83259e-24
ENSG00000106415	665.569	-0.849391	0.0809347	-10.4948	9.13001e-26	7.08743e-24
ENSG00000100592	957.901	0.787705	0.0750869	10.4906	9.54341e-26	7.38059e-24
ENSG00000067064	2076.53	0.590434	0.0563013	10.487	9.90887e-26	7.63463e-24
ENSG00000113522	1733.47	-0.604396	0.0577922	-10.4581	1.34543e-25	1.03278e-23
ENSG00000171621	1424.37	0.683546	0.0657627	10.3941	2.63688e-25	2.01663e-23
ENSG00000110400	2221.28	0.579761	0.0558246	10.3854	2.88954e-25	2.20171e-23
ENSG00000088808	1516.63	0.646106	0.0622472	10.3797	3.06791e-25	2.32902e-23
ENSG00000258754	782.9	0.877892	0.0845851	10.3788	3.09616e-25	2.34185e-23
ENSG00000067113	2012.82	0.675521	0.0650894	10.3784	3.11081e-25	2.34435e-23
ENSG00000235749	274.056	-1.17049	0.112999	-10.3584	3.833e-25	2.87809e-23
ENSG00000273748	2189.58	0.550502	0.0531807	10.3515	4.11821e-25	3.08105e-23
ENSG00000201801	97.8761	-1.54279	0.149168	-10.3426	4.52088e-25	3.37009e-23
ENSG00000174206	431.746	-1.00873	0.0977327	-10.3213	5.64356e-25	4.19187e-23
ENSG00000164211	1479.96	0.658992	0.063925	10.3088	6.42765e-25	4.75716e-23
ENSG00000171951	251.261	-1.195	0.116264	-10.2783	8.82847e-25	6.51068e-23
ENSG00000118193	4445.12	-0.452419	0.0440186	-10.2779	8.86388e-25	6.51353e-23
ENSG00000175063	2840.98	-0.590972	0.0575394	-10.2707	9.54718e-25	6.99077e-23
ENSG00000177853	2696.62	-0.543959	0.0530444	-10.2548	1.12621e-24	8.21735e-23
ENSG00000042445	1607.81	0.615952	0.0601619	10.2382	1.33637e-24	9.71645e-23
ENSG00000227740	74.3282	-1.60669	0.156936	-10.2379	1.34158e-24	9.72008e-23
ENSG00000145819	3548.87	0.638499	0.0623979	10.2327	1.41507e-24	1.02167e-22
ENSG00000157680	255.033	-1.16539	0.113938	-10.2282	1.48222e-24	1.06642e-22
ENSG00000236404	342.661	-1.03016	0.100743	-10.2257	1.52199e-24	1.09124e-22
ENSG00000115109	1077.34	0.757059	0.0742388	10.1976	2.03179e-24	1.45171e-22
ENSG00000166012	6785.74	-0.438186	0.0429899	-10.1928	2.13631e-24	1.52113e-22
ENSG00000099139	607.178	0.870591	0.0854339	10.1902	2.19253e-24	1.55579e-22
ENSG00000182551	4267.89	0.456104	0.0448133	10.1779	2.48936e-24	1.76037e-22
ENSG00000231185	1710.19	-0.699047	0.0688509	-10.153	3.21195e-24	2.2636e-22
ENSG00000156970	4209.91	-0.501484	0.0494389	-10.1435	3.54148e-24	2.48735e-22
ENSG00000185736	2710.23	-0.560599	0.0553551	-10.1273	4.1796e-24	2.92558e-22
ENSG00000171444	5236.1	0.48387	0.047882	10.1055	5.22447e-24	3.6446e-22
ENSG00000240291	330.236	-1.04324	0.103259	-10.1031	5.35006e-24	3.71964e-22
ENSG00000095637	1807.46	0.709269	0.0702335	10.0987	5.59695e-24	3.87823e-22
ENSG00000267080	620.368	0.823416	0.0815664	10.095	5.81106e-24	4.01313e-22
ENSG00000145246	1714.82	0.588707	0.058351	10.0891	6.17601e-24	4.25095e-22
ENSG00000176273	1511.58	0.605383	0.060008	10.0884	6.21893e-24	4.26627e-22
ENSG00000205683	533.824	0.945401	0.0937874	10.0803	6.75475e-24	4.6185e-22
ENSG00000112081	13476.6	-0.435975	0.0433202	-10.064	7.96852e-24	5.43043e-22
ENSG00000201558	318.285	-1.11997	0.111509	-10.0437	9.79019e-24	6.64992e-22
ENSG00000061337	2781.74	0.502703	0.050182	10.0176	1.27571e-23	8.63676e-22
ENSG00000199879	68.8365	-1.59668	0.159456	-10.0133	1.33214e-23	8.98933e-22
ENSG00000157216	4420.95	0.566577	0.0566062	10.0091	1.39004e-23	9.3495e-22
ENSG00000118432	613.977	-0.82245	0.0821979	-10.0057	1.43814e-23	9.64158e-22
ENSG00000006831	7612.08	0.410202	0.0410345	9.99651	1.57868e-23	1.05495e-21
ENSG00000145040	836.094	0.792528	0.0793294	9.99033	1.68015e-23	1.11914e-21
ENSG00000180902	2815.91	0.498989	0.0499491	9.98995	1.68669e-23	1.11988e-21
ENSG00000068024	5887.09	-0.472564	0.0473114	-9.98838	1.71351e-23	1.13405e-21
ENSG00000204839	730.52	-0.82858	0.0830625	-9.97537	1.95363e-23	1.28883e-21
ENSG00000185219	3088.34	0.480151	0.0482315	9.95513	2.39499e-23	1.57497e-21
ENSG00000144040	3651.77	0.504602	0.0507164	9.9495	2.53459e-23	1.66149e-21
ENSG00000172888	1974.54	-0.526619	0.0529645	-9.94286	2.70941e-23	1.77046e-21
ENSG00000131051	15853.7	-0.409228	0.0412421	-9.9226	3.31987e-23	2.16253e-21
ENSG00000153936	1897.5	0.685813	0.0691309	9.9205	3.39066e-23	2.20169e-21
ENSG00000242021	287.873	-1.11766	0.112681	-9.91878	3.44933e-23	2.23277e-21
ENSG00000112357	1004.1	0.765972	0.0772327	9.91771	3.48672e-23	2.24992e-21
ENSG00000158201	1290.26	0.677017	0.0683304	9.90799	3.8429e-23	2.47203e-21
ENSG00000162063	3437.83	-0.515268	0.0520255	-9.90415	3.99343e-23	2.56088e-21
ENSG00000248079	363.799	-1.02206	0.103204	-9.90327	4.02878e-23	2.57555e-21
ENSG00000198331	836.37	-0.698207	0.0705953	-9.89027	4.58783e-23	2.92389e-21
ENSG00000149548	1796.28	0.583196	0.0591122	9.86591	5.85027e-23	3.70559e-21
ENSG00000259240	924.378	-0.741703	0.075177	-9.86609	5.83995e-23	3.70559e-21
ENSG00000186416	1638.57	-0.586567	0.0595153	-9.85574	6.47386e-23	4.08804e-21
ENSG00000239572	560.803	-0.865305	0.0878628	-9.84836	6.96685e-23	4.38593e-21
ENSG00000272556	180.426	-1.21447	0.123455	-9.83733	7.77474e-23	4.87965e-21
ENSG00000006740	874.145	0.788558	0.0801972	9.83274	8.13721e-23	5.07768e-21
ENSG00000160606	336.42	1.01324	0.103048	9.83272	8.13943e-23	5.07768e-21
ENSG00000114054	2491.01	0.493692	0.0502783	9.81918	9.30994e-23	5.79039e-21
ENSG00000149260	1435.62	0.580281	0.0591217	9.81503	9.70125e-23	6.01565e-21
ENSG00000111684	2722.33	0.527099	0.0537314	9.80989	1.02084e-22	6.31119e-21
ENSG00000136161	654.234	0.831447	0.0847967	9.80518	1.06961e-22	6.59293e-21
ENSG00000163249	1891.24	0.564119	0.0575484	9.80251	1.09822e-22	6.73556e-21
ENSG00000144445	2047.63	0.612419	0.0624764	9.80241	1.09927e-22	6.73556e-21
ENSG00000080986	1691.32	-0.579081	0.0591491	-9.79021	1.24043e-22	7.57797e-21
ENSG00000167216	225.103	-1.19671	0.122407	-9.77644	1.4212e-22	8.65674e-21
ENSG00000255090	5105.31	0.546404	0.0560129	9.75497	1.75652e-22	1.06678e-20
ENSG00000106443	6376.45	-0.464976	0.0476781	-9.75241	1.80136e-22	1.0908e-20
ENSG00000177738	623.05	-0.788234	0.0808382	-9.75077	1.83083e-22	1.1054e-20
ENSG00000164300	1647.77	0.681934	0.0699463	9.74939	1.8558e-22	1.11721e-20
ENSG00000253553	809.077	-0.796258	0.0818257	-9.73114	2.22086e-22	1.3331e-20
ENSG00000114770	2932.03	0.521842	0.0536593	9.72511	2.35655e-22	1.41045e-20
ENSG00000166963	1352.14	0.63302	0.0651124	9.72197	2.43042e-22	1.45045e-20
ENSG00000146676	4720.05	-0.51784	0.053278	-9.71958	2.488e-22	1.48054e-20
ENSG00000151729	1876.19	0.576119	0.0593229	9.71157	2.69153e-22	1.59705e-20
ENSG00000143493	8703.08	0.458921	0.0473062	9.70108	2.98326e-22	1.76508e-20
ENSG00000215784	97.6736	-1.46917	0.151553	-9.69413	3.19337e-22	1.884e-20
ENSG00000089060	474.479	0.875543	0.0903418	9.69145	3.27852e-22	1.92872e-20
ENSG00000173846	732.771	0.786375	0.0814099	9.65945	4.48262e-22	2.62543e-20
ENSG00000268797	361.76	-0.975999	0.101042	-9.65932	4.48823e-22	2.62543e-20
ENSG00000171889	4747.21	0.460816	0.0477231	9.65603	4.63467e-22	2.70343e-20
ENSG00000113594	1833.32	0.593921	0.061578	9.64502	5.16031e-22	3.00155e-20
ENSG00000171435	401.537	-0.948314	0.0983677	-9.6405	5.39249e-22	3.1278e-20
ENSG00000138380	215.03	-1.19114	0.123792	-9.62206	6.45271e-22	3.73227e-20
ENSG00000237781	85.0847	-1.48182	0.154118	-9.61486	6.92064e-22	3.99174e-20
ENSG00000182923	1504.59	-0.567117	0.0590687	-9.60097	7.91956e-22	4.55518e-20
ENSG00000102174	420.085	-0.902873	0.0941376	-9.59099	8.7243e-22	5.00411e-20
ENSG00000149639	13554.5	-0.445529	0.0465069	-9.57983	9.72079e-22	5.56024e-20
ENSG00000277157	5023.69	-0.594547	0.0621158	-9.5716	1.05267e-21	6.00456e-20
ENSG00000165417	2274.57	-0.575372	0.0601346	-9.56807	1.08918e-21	6.19575e-20
ENSG00000264067	2162.67	-0.59015	0.0617326	-9.55979	1.17998e-21	6.69377e-20
ENSG00000178425	2110.86	0.618462	0.0647492	9.55166	1.27631e-21	7.22041e-20
ENSG00000151065	876.447	0.718448	0.0752544	9.54693	1.336e-21	7.53743e-20
ENSG00000185565	5939.04	-0.601069	0.0630509	-9.53307	1.52697e-21	8.59137e-20
ENSG00000143797	3098.71	0.544046	0.0571997	9.51135	1.88205e-21	1.05605e-19
ENSG00000206535	196.839	-1.144	0.120346	-9.50591	1.98305e-21	1.1097e-19
ENSG00000068615	726.712	0.773725	0.0814987	9.49372	2.22932e-21	1.24414e-19
ENSG00000106003	371.403	0.950642	0.100184	9.48897	2.33337e-21	1.2987e-19
ENSG00000151322	568.595	-0.929394	0.0980414	-9.47961	2.55227e-21	1.41671e-19
ENSG00000279207	267.657	-1.02541	0.10826	-9.47168	2.75384e-21	1.52451e-19
ENSG00000130449	6721.24	0.492756	0.0520486	9.46722	2.87389e-21	1.58671e-19
ENSG00000273294	495.472	-0.873795	0.0923062	-9.46627	2.90014e-21	1.59693e-19
ENSG00000092140	2563.09	-0.509149	0.0538912	-9.44772	3.46288e-21	1.90173e-19
ENSG00000067082	3103.56	-0.485347	0.0513912	-9.44417	3.58225e-21	1.96207e-19
ENSG00000112541	4101.17	-0.566602	0.0600619	-9.43363	3.96138e-21	2.16398e-19
ENSG00000166851	5046.01	-0.560331	0.0594985	-9.41756	4.61675e-21	2.51534e-19
ENSG00000169919	2679.53	0.484974	0.0515294	9.4116	4.8866e-21	2.65535e-19
ENSG00000048052	5477.94	-0.574859	0.0611816	-9.39595	5.67026e-21	3.0731e-19
ENSG00000103264	1734.28	0.562859	0.0599214	9.39328	5.81584e-21	3.14375e-19
ENSG00000278099	105.114	-1.35544	0.144434	-9.38452	6.32013e-21	3.40743e-19
ENSG00000131389	11570.7	0.356169	0.0379595	9.38287	6.42001e-21	3.45226e-19
ENSG00000273112	89.3739	-1.42522	0.152121	-9.36898	7.32402e-21	3.92815e-19
ENSG00000235531	1383.64	-0.626332	0.0668966	-9.36269	7.77295e-21	4.15813e-19
ENSG00000011523	883.367	0.689736	0.0736755	9.36181	7.8381e-21	4.18214e-19
ENSG00000117697	3458.86	0.544211	0.0581703	9.35548	8.32181e-21	4.42879e-19
ENSG00000253108	104.825	-1.39299	0.148942	-9.35254	8.55636e-21	4.54191e-19
ENSG00000165487	4228.7	0.5006	0.0535383	9.35032	8.73832e-21	4.62661e-19
ENSG00000122783	2833.96	-0.537285	0.0574975	-9.34449	9.23296e-21	4.87599e-19
ENSG00000101126	14096.7	-0.340291	0.0364318	-9.34049	9.58896e-21	5.05108e-19
ENSG00000188610	178.518	-1.19967	0.128517	-9.33468	1.01295e-20	5.32225e-19
ENSG00000122483	933.159	-0.634896	0.0680274	-9.33295	1.02968e-20	5.39643e-19
ENSG00000150630	6204	0.499695	0.0536361	9.31638	1.20373e-20	6.2926e-19
ENSG00000231672	355.36	-0.934381	0.10036	-9.3103	1.27472e-20	6.64691e-19
ENSG00000271122	276.052	-1.07122	0.115101	-9.30675	1.31798e-20	6.85518e-19
ENSG00000198590	129.173	-1.31673	0.141519	-9.30427	1.34917e-20	6.99976e-19
ENSG00000101040	16625.1	-0.438437	0.0471765	-9.29355	1.49224e-20	7.72261e-19
ENSG00000170417	544.005	0.84575	0.0910334	9.29055	1.53495e-20	7.92378e-19
ENSG00000281207	2731.79	0.612741	0.066096	9.27047	1.85325e-20	9.5431e-19
ENSG00000131080	498.514	0.844292	0.091153	9.26236	1.99962e-20	1.02712e-18
ENSG00000199347	434.183	-1.02767	0.110971	-9.26071	2.0307e-20	1.0405e-18
ENSG00000077782	1239.82	0.603652	0.0651932	9.25944	2.05509e-20	1.05039e-18
ENSG00000168298	9381.73	-0.852444	0.0921941	-9.24619	2.32633e-20	1.18608e-18
ENSG00000149571	3099.49	-0.501585	0.0542686	-9.24264	2.405e-20	1.22317e-18
ENSG00000196739	4564.7	-0.408693	0.0442211	-9.24203	2.41867e-20	1.2271e-18
ENSG00000163138	2696.29	0.48538	0.0525206	9.24171	2.42584e-20	1.22772e-18
ENSG00000174010	2190.22	0.49353	0.0534325	9.23652	2.5465e-20	1.2825e-18
ENSG00000074621	554.032	-0.841064	0.0910578	-9.2366	2.54456e-20	1.2825e-18
ENSG00000188092	1492.67	0.599701	0.064932	9.23583	2.56282e-20	1.28758e-18
ENSG00000100479	1129.69	0.656871	0.0711938	9.22652	2.7957e-20	1.40118e-18
ENSG00000231025	431.946	-0.854456	0.0927444	-9.21302	3.17082e-20	1.58533e-18
ENSG00000052795	2431.76	0.548819	0.0595817	9.21119	3.22535e-20	1.6087e-18
ENSG00000250137	592.463	-0.881292	0.0957365	-9.20539	3.40441e-20	1.69392e-18
ENSG00000185130	2274.63	-0.977699	0.106408	-9.18817	3.99569e-20	1.98334e-18
ENSG00000198270	320.89	-0.958556	0.104367	-9.1845	4.13462e-20	2.04738e-18
ENSG00000143384	11169.6	-0.363914	0.0396289	-9.18305	4.19041e-20	2.07004e-18
ENSG00000134057	6698.31	-0.456748	0.0497416	-9.18243	4.21479e-20	2.07712e-18
ENSG00000236885	215.994	-1.09854	0.119712	-9.1765	4.45312e-20	2.18934e-18
ENSG00000024526	2399.48	-0.592251	0.0646173	-9.16551	4.9312e-20	2.41863e-18
ENSG00000196636	1257.36	0.655926	0.071567	9.16521	4.94514e-20	2.41972e-18
ENSG00000229729	1809.97	0.563203	0.0614986	9.15797	5.28803e-20	2.58138e-18
ENSG00000135362	122.478	-1.29276	0.141209	-9.15496	5.43769e-20	2.64818e-18
ENSG00000197275	1518.47	0.591532	0.0646711	9.14677	5.86626e-20	2.85017e-18
ENSG00000167522	14740.6	-0.339238	0.0371358	-9.13506	6.53692e-20	3.16856e-18
ENSG00000064300	2799.97	0.514075	0.05629	9.13262	6.68611e-20	3.23329e-18
ENSG00000198964	3180.86	0.570886	0.0625302	9.12976	6.86482e-20	3.31195e-18
ENSG00000275342	1875.74	0.546781	0.0599272	9.12409	7.23426e-20	3.48206e-18
ENSG00000200169	218.243	-1.17399	0.128697	-9.12216	7.36411e-20	3.53631e-18
ENSG00000079215	832.752	0.734383	0.080542	9.11801	7.65158e-20	3.66583e-18
ENSG00000179406	246.746	-1.09329	0.119951	-9.11445	7.90715e-20	3.77951e-18
ENSG00000151693	4552.9	-0.49488	0.0543172	-9.11092	8.16893e-20	3.89562e-18
ENSG00000183598	4336.96	-0.595469	0.0654153	-9.10291	8.79467e-20	4.18436e-18
ENSG00000255234	153.547	-1.23149	0.135294	-9.10233	8.84115e-20	4.1968e-18
ENSG00000087842	2625.78	0.532321	0.058535	9.09405	9.54145e-20	4.51884e-18
ENSG00000263513	65.1003	-1.44275	0.158659	-9.09337	9.60165e-20	4.53695e-18
ENSG00000150907	1217.08	0.642889	0.0707584	9.08568	1.03049e-19	4.85812e-18
ENSG00000251291	102.035	-1.34918	0.148721	-9.07186	1.17005e-19	5.49099e-18
ENSG00000214894	70.5227	-1.41854	0.156363	-9.07209	1.16755e-19	5.49099e-18
ENSG00000169439	959.942	0.683516	0.0753881	9.06664	1.22748e-19	5.74745e-18
ENSG00000182463	994.622	-0.731066	0.0807088	-9.05807	1.32783e-19	6.20326e-18
ENSG00000144810	2123.18	0.509679	0.0562698	9.05777	1.3315e-19	6.20634e-18
ENSG00000259755	180.508	-1.11387	0.122985	-9.05703	1.34048e-19	6.23415e-18
ENSG00000151612	6250.46	-0.399768	0.0442542	-9.03345	1.66336e-19	7.71834e-18
ENSG00000166483	2430.31	-0.459888	0.050957	-9.02501	1.79676e-19	8.31868e-18
ENSG00000154493	6629.45	-0.443555	0.0491527	-9.02403	1.81286e-19	8.37445e-18
ENSG00000100600	552.173	0.771227	0.0854729	9.02306	1.82914e-19	8.43076e-18
ENSG00000251209	3261.16	-0.519891	0.0576357	-9.02028	1.87607e-19	8.62781e-18
ENSG00000102854	874.809	-0.635108	0.0704581	-9.01398	1.98719e-19	9.10708e-18
ENSG00000105771	1755.61	-0.560063	0.0621334	-9.01387	1.9891e-19	9.10708e-18
ENSG00000139350	2642.18	0.456344	0.0506427	9.01105	2.0409e-19	9.32357e-18
ENSG00000197943	290.679	1.10814	0.123015	9.0082	2.09467e-19	9.54811e-18
ENSG00000157933	10937.8	0.34935	0.0388265	8.99772	2.3045e-19	1.04814e-17
ENSG00000137601	2071.7	-0.518112	0.0576748	-8.98333	2.62686e-19	1.19213e-17
ENSG00000101447	3824.27	-0.444014	0.0494347	-8.98183	2.663e-19	1.20588e-17
ENSG00000155640	1108.48	-0.602336	0.0671027	-8.97633	2.79947e-19	1.26491e-17
ENSG00000178234	3623.16	0.499703	0.0557441	8.96422	3.1247e-19	1.40878e-17
ENSG00000254469	1035.8	-0.618516	0.0690197	-8.96144	3.20474e-19	1.44171e-17
ENSG00000164305	2352.4	0.483796	0.0540263	8.95483	3.40248e-19	1.52735e-17
ENSG00000139187	302.058	-0.974955	0.108903	-8.95254	3.47393e-19	1.55604e-17
ENSG00000143507	2821.31	0.446152	0.0498549	8.94902	3.58656e-19	1.60301e-17
ENSG00000158092	1991.8	0.652861	0.0730102	8.94205	3.82008e-19	1.70369e-17
ENSG00000146834	4140.78	0.463373	0.0519435	8.92072	4.63253e-19	2.06157e-17
ENSG00000182326	185.802	-1.09255	0.122545	-8.91549	4.85679e-19	2.15673e-17
ENSG00000105953	5035.96	0.411058	0.0461567	8.90569	5.30544e-19	2.3509e-17
ENSG00000198707	2077.5	-0.519917	0.0584156	-8.90032	5.56883e-19	2.46233e-17
ENSG00000268364	349.146	-0.911135	0.102388	-8.89888	5.64155e-19	2.48915e-17
ENSG00000152527	617.601	0.78287	0.0880326	8.89295	5.95079e-19	2.62e-17
ENSG00000229807	20813	-0.334428	0.0376246	-8.88853	6.19216e-19	2.72047e-17
ENSG00000121542	1040.99	0.602412	0.0678222	8.88223	6.55341e-19	2.87306e-17
ENSG00000145386	3548.23	-0.471759	0.0531326	-8.8789	6.75245e-19	2.95405e-17
ENSG00000265646	681.546	-0.703863	0.0793505	-8.8703	7.29461e-19	3.18449e-17
ENSG00000178568	513.036	-0.805982	0.0909924	-8.85768	8.16967e-19	3.55898e-17
ENSG00000142871	2993.97	-0.506264	0.0572249	-8.84691	8.99728e-19	3.91126e-17
ENSG00000131747	17327.3	-0.369862	0.0418854	-8.83033	1.04366e-18	4.52744e-17
ENSG00000119333	2221.57	0.489458	0.055449	8.82718	1.07346e-18	4.64692e-17
ENSG00000145675	3902.46	0.419441	0.0475558	8.81998	1.14479e-18	4.94536e-17
ENSG00000273768	147.952	-1.20483	0.136687	-8.81447	1.20252e-18	5.18388e-17
ENSG00000231290	80.4941	-1.36621	0.155427	-8.79006	1.49479e-18	6.43039e-17
ENSG00000129255	3676.29	0.399211	0.0454354	8.78633	1.54519e-18	6.6334e-17
ENSG00000100058	831.304	0.712988	0.0812085	8.77973	1.63872e-18	7.02032e-17
ENSG00000162496	2503.84	0.556321	0.0634397	8.76929	1.7979e-18	7.67041e-17
ENSG00000157259	697.519	-0.703798	0.0802561	-8.7694	1.79623e-18	7.67041e-17
ENSG00000162627	2332.64	0.49738	0.056725	8.76827	1.81426e-18	7.72425e-17
ENSG00000172456	882.91	-0.681571	0.0778241	-8.75784	1.99031e-18	8.45637e-17
ENSG00000138780	2668.86	0.490536	0.0560394	8.75342	2.06974e-18	8.7758e-17
ENSG00000082497	3107.7	-0.4768	0.0545463	-8.74119	2.30667e-18	9.76008e-17
ENSG00000135537	1068.58	-0.597456	0.0683513	-8.74096	2.31134e-18	9.76008e-17
ENSG00000166263	2358.39	0.476233	0.0545019	8.7379	2.37476e-18	1.00074e-16
ENSG00000106261	5299.22	0.382215	0.0437634	8.73366	2.46553e-18	1.03688e-16
ENSG00000234423	44.3204	-1.41881	0.162787	-8.7157	2.88967e-18	1.21278e-16
ENSG00000276180	1453.84	-0.654016	0.0750519	-8.71418	2.92862e-18	1.22664e-16
ENSG00000084234	5308.91	0.373875	0.0429066	8.71371	2.9409e-18	1.22929e-16
ENSG00000162946	1652.39	-0.632281	0.0726083	-8.70811	3.08981e-18	1.28892e-16
ENSG00000236451	285.029	-0.96567	0.110957	-8.70308	3.22988e-18	1.34463e-16
ENSG00000108733	205.594	-1.0545	0.121264	-8.69595	3.43929e-18	1.42893e-16
ENSG00000232104	975.027	-0.67772	0.0780328	-8.68506	3.78544e-18	1.56959e-16
ENSG00000090863	11770.4	0.325759	0.037537	8.67835	4.01565e-18	1.66171e-16
ENSG00000076513	2327.91	0.474218	0.0546591	8.67592	4.10221e-18	1.69413e-16
ENSG00000274428	59.3621	-1.3823	0.159371	-8.67345	4.19228e-18	1.72787e-16
ENSG00000156026	3381.98	0.512315	0.0591655	8.659	4.75908e-18	1.95758e-16
ENSG00000187753	149.03	1.21794	0.140668	8.65823	4.79127e-18	1.9669e-16
ENSG00000228223	294.958	-0.897559	0.103726	-8.65317	5.00882e-18	2.05213e-16
ENSG00000150637	141.848	-1.18335	0.136792	-8.65073	5.11712e-18	2.09235e-16
ENSG00000108239	918.954	0.679763	0.0785967	8.64875	5.20687e-18	2.12483e-16
ENSG00000269026	117.637	-1.24736	0.144233	-8.64824	5.23015e-18	2.13013e-16
ENSG00000154274	983.146	0.657584	0.0760611	8.64547	5.35845e-18	2.17808e-16
ENSG00000135778	1411.9	0.518421	0.0599925	8.64143	5.5512e-18	2.252e-16
ENSG00000162174	519.134	0.788871	0.0913963	8.63132	6.06503e-18	2.45563e-16
ENSG00000163945	1381.5	-0.533352	0.0618575	-8.62228	6.56363e-18	2.6523e-16
ENSG00000162613	10107.2	-0.331721	0.0384764	-8.62141	6.61372e-18	2.66732e-16
ENSG00000116991	2939.74	0.468805	0.0543963	8.61834	6.79313e-18	2.73434e-16
ENSG00000281357	132.644	-1.17669	0.13655	-8.61728	6.85637e-18	2.75442e-16
ENSG00000197332	471.675	0.790856	0.0919296	8.60284	7.7764e-18	3.11796e-16
ENSG00000203666	1824.79	0.610177	0.0709317	8.60231	7.81247e-18	3.12635e-16
ENSG00000257894	52.8776	-1.38719	0.161276	-8.60133	7.87963e-18	3.14713e-16
ENSG00000101773	3679.16	0.431465	0.0502699	8.58298	9.24464e-18	3.68518e-16
ENSG00000078237	1382.11	0.567118	0.0660822	8.58202	9.32204e-18	3.70888e-16
ENSG00000144395	1755.71	0.557103	0.06493	8.58006	9.48277e-18	3.76557e-16
ENSG00000143847	886.963	0.728081	0.0848689	8.57889	9.5792e-18	3.79656e-16
ENSG00000173559	1373.14	-0.54124	0.0630974	-8.57785	9.66663e-18	3.82388e-16
ENSG00000164970	1730.73	0.527752	0.0615461	8.5749	9.91724e-18	3.91551e-16
ENSG00000146426	2124.01	-0.536944	0.0626771	-8.56683	1.06372e-17	4.19175e-16
ENSG00000167202	2250.93	0.471273	0.0550636	8.5587	1.14145e-17	4.48947e-16
ENSG00000167395	1864.71	0.500197	0.0584491	8.55782	1.15022e-17	4.51536e-16
ENSG00000264734	88.1348	-1.29388	0.151237	-8.55537	1.17494e-17	4.60366e-16
ENSG00000188493	460.213	-0.827848	0.0968769	-8.54536	1.28135e-17	5.01109e-16
ENSG00000157110	1818.86	0.535453	0.0626768	8.54307	1.30697e-17	5.10161e-16
ENSG00000136478	2384.64	0.498101	0.0583478	8.53676	1.38035e-17	5.3779e-16
ENSG00000184226	576.701	0.750467	0.0879466	8.53321	1.42347e-17	5.53544e-16
ENSG00000188206	377.845	-0.831304	0.0975001	-8.52619	1.51247e-17	5.8705e-16
ENSG00000272068	159.084	-1.12779	0.132278	-8.52591	1.51615e-17	5.87373e-16
ENSG00000128578	1043.41	0.606662	0.0712232	8.51776	1.62675e-17	6.29039e-16
ENSG00000144724	14255.8	-0.374203	0.0439342	-8.51736	1.63233e-17	6.30017e-16
ENSG00000122550	1452.91	0.504671	0.0592569	8.51666	1.64223e-17	6.32656e-16
ENSG00000149346	2511.48	-0.496003	0.0582436	-8.516	1.65152e-17	6.35053e-16
ENSG00000234352	361.762	-0.870214	0.10224	-8.51148	1.7172e-17	6.59079e-16
ENSG00000175003	64.073	-1.34374	0.1579	-8.51008	1.73812e-17	6.65872e-16
ENSG00000153823	584.221	0.813628	0.095643	8.50693	1.78607e-17	6.82973e-16
ENSG00000232077	82.4663	-1.29637	0.152397	-8.50652	1.79228e-17	6.84081e-16
ENSG00000009413	7631.05	-0.404688	0.0476259	-8.49722	1.94185e-17	7.39802e-16
ENSG00000229618	4439.84	-0.841808	0.0992648	-8.48042	2.24381e-17	8.53266e-16
ENSG00000005436	2749.41	0.463059	0.0546632	8.47112	2.43038e-17	9.22515e-16
ENSG00000104368	2964.78	0.450516	0.0532018	8.46805	2.49528e-17	9.45415e-16
ENSG00000107077	762.081	-0.656602	0.0775653	-8.46516	2.5581e-17	9.6744e-16
ENSG00000139190	497.639	0.817338	0.0965633	8.46427	2.57758e-17	9.73023e-16
ENSG00000275294	98.2657	-1.25546	0.148509	-8.45375	2.82081e-17	1.0629e-15
ENSG00000112742	1943.95	-0.488139	0.0577725	-8.44933	2.9297e-17	1.10192e-15
ENSG00000258964	173.764	1.17872	0.139557	8.4462	3.00926e-17	1.12978e-15
ENSG00000196550	168.63	-1.10799	0.131201	-8.44495	3.04172e-17	1.1399e-15
ENSG00000168806	824.925	-0.695159	0.082325	-8.44408	3.06444e-17	1.14633e-15
ENSG00000255248	2612.65	-0.554984	0.0657826	-8.43665	3.26574e-17	1.21943e-15
ENSG00000083123	1956.14	0.55731	0.0660987	8.43149	3.41306e-17	1.27214e-15
ENSG00000134222	793.859	-0.648358	0.0769079	-8.43033	3.44699e-17	1.28246e-15
ENSG00000103034	714.75	0.647189	0.0767857	8.42851	3.50086e-17	1.30017e-15
ENSG00000167034	310.084	0.893639	0.106288	8.40774	4.17985e-17	1.54955e-15
ENSG00000244879	859.395	-0.59172	0.0704033	-8.40471	4.28905e-17	1.58718e-15
ENSG00000118523	1827.21	-0.485654	0.0578276	-8.39832	4.52915e-17	1.67303e-15
ENSG00000196923	3468.73	0.432264	0.0515085	8.39209	4.77578e-17	1.76098e-15
ENSG00000071282	3165.5	0.458245	0.0546196	8.38975	4.87196e-17	1.79325e-15
ENSG00000182600	324.929	-0.878477	0.104777	-8.38427	5.10396e-17	1.8753e-15
ENSG00000273338	50.4238	-1.35752	0.162068	-8.37628	5.46251e-17	2.00347e-15
ENSG00000245532	40173	-0.484052	0.0578089	-8.37331	5.60212e-17	2.05103e-15
ENSG00000143643	1464.19	-0.50038	0.0597856	-8.36958	5.78258e-17	2.11335e-15
ENSG00000163947	1317.3	0.547369	0.0654442	8.3639	6.06771e-17	2.21364e-15
ENSG00000065882	5438.44	0.384478	0.0459857	8.36081	6.22874e-17	2.26838e-15
ENSG00000087301	488.602	0.79686	0.0953157	8.36022	6.26032e-17	2.27587e-15
ENSG00000163026	1131.59	0.583124	0.0697684	8.35799	6.37947e-17	2.31511e-15
ENSG00000124145	5167.6	0.396051	0.0474056	8.35452	6.57005e-17	2.38009e-15
ENSG00000227124	1745.22	-0.469032	0.0561497	-8.35325	6.64118e-17	2.40164e-15
ENSG00000223705	459.812	0.76253	0.0913171	8.35035	6.80611e-17	2.45698e-15
ENSG00000174482	705.48	-0.711892	0.0853647	-8.33942	7.4658e-17	2.69027e-15
ENSG00000167103	181.324	-1.05129	0.126065	-8.33922	7.47841e-17	2.69027e-15
ENSG00000170485	15802.8	-0.375082	0.0449865	-8.33766	7.57751e-17	2.72118e-15
ENSG00000185019	251.802	-0.918972	0.110253	-8.33515	7.73978e-17	2.77463e-15
ENSG00000188811	384.04	-0.82484	0.0990863	-8.32446	8.47143e-17	3.03166e-15
ENSG00000022567	1807.25	0.478083	0.0574386	8.32337	8.54948e-17	3.0543e-15
ENSG00000214960	1548.92	0.565235	0.0679416	8.31943	8.83884e-17	3.15221e-15
ENSG00000054967	2307.8	0.431351	0.0519139	8.30897	9.6536e-17	3.43685e-15
ENSG00000179029	420.608	-0.796483	0.0959792	-8.2985	1.05437e-16	3.74727e-15
ENSG00000147576	168.138	-1.07828	0.130105	-8.28771	1.1545e-16	4.09608e-15
ENSG00000130827	1029.14	0.564915	0.0681724	8.28657	1.16564e-16	4.12851e-15
ENSG00000134516	1453.8	-0.518927	0.0626334	-8.28516	1.17952e-16	4.17055e-15
ENSG00000064393	24176.6	-0.316971	0.0382612	-8.28438	1.18731e-16	4.19089e-15
ENSG00000197989	1465.12	-0.549444	0.0663418	-8.28202	1.21101e-16	4.26727e-15
ENSG00000256591	449.919	-0.754542	0.0911617	-8.27697	1.26347e-16	4.44454e-15
ENSG00000248740	263.407	-0.90726	0.109694	-8.27082	1.33042e-16	4.67208e-15
ENSG00000117298	3839.69	0.452029	0.0546739	8.26772	1.3654e-16	4.78677e-15
ENSG00000139174	1093.41	0.618497	0.0748192	8.26657	1.37873e-16	4.82534e-15
ENSG00000161011	20790.5	0.344684	0.0417059	8.26462	1.40138e-16	4.8963e-15
ENSG00000163132	626.127	0.697005	0.0843485	8.2634	1.41581e-16	4.93834e-15
ENSG00000159921	4446.92	0.363031	0.0439418	8.26162	1.43708e-16	5.00411e-15
ENSG00000152503	924.026	0.59768	0.0723975	8.25553	1.51231e-16	5.25717e-15
ENSG00000145700	85.867	-1.2432	0.150605	-8.25471	1.52268e-16	5.28433e-15
ENSG00000164162	1907.66	0.538756	0.0653204	8.24791	1.61189e-16	5.58456e-15
ENSG00000103599	213.005	-0.982804	0.119177	-8.24659	1.62982e-16	5.63722e-15
ENSG00000132639	998.804	0.597317	0.0724452	8.24509	1.6503e-16	5.69849e-15
ENSG00000153162	418.68	0.867281	0.105197	8.24438	1.66015e-16	5.72295e-15
ENSG00000197933	360.561	0.812488	0.0987123	8.23086	1.85868e-16	6.39664e-15
ENSG00000169902	2792.14	0.524795	0.0638011	8.22549	1.94402e-16	6.6792e-15
ENSG00000123124	4022.71	0.442872	0.0538532	8.22369	1.97331e-16	6.76859e-15
ENSG00000188511	300.816	-0.974545	0.118547	-8.22073	2.02265e-16	6.92632e-15
ENSG00000096717	2117.7	0.491981	0.0599008	8.21327	2.15247e-16	7.35867e-15
ENSG00000254286	942.556	-0.611544	0.0745155	-8.20693	2.26914e-16	7.74472e-15
ENSG00000159184	167.295	-1.06623	0.129973	-8.20351	2.33467e-16	7.9552e-15
ENSG00000137486	1546.63	0.480932	0.0586327	8.20244	2.35547e-16	8.01287e-15
ENSG00000237649	2150.1	-0.503403	0.0614107	-8.19732	2.45808e-16	8.34817e-15
ENSG00000104427	1574.47	0.512614	0.0625703	8.19261	2.55631e-16	8.66752e-15
ENSG00000088970	1297.46	0.579076	0.0706899	8.19179	2.57375e-16	8.71234e-15
ENSG00000187741	6181.75	0.418328	0.05111	8.18485	2.72645e-16	9.21415e-15
ENSG00000185345	897.091	-0.648059	0.0792305	-8.17941	2.85228e-16	9.62365e-15
ENSG00000253352	3158.12	-0.447455	0.0547186	-8.17738	2.90076e-16	9.77126e-15
ENSG00000231871	204.166	-0.966788	0.118491	-8.15915	3.37403e-16	1.1347e-14
ENSG00000158528	3040.77	-0.492775	0.0604163	-8.15633	3.45363e-16	1.15958e-14
ENSG00000196284	2404.92	-0.483995	0.0593508	-8.15481	3.49741e-16	1.17237e-14
ENSG00000267327	845.669	-0.682164	0.0837355	-8.14664	3.74166e-16	1.25221e-14
ENSG00000131979	410.575	0.786796	0.0966207	8.14314	3.85151e-16	1.28689e-14
ENSG00000135540	17571.9	-0.378005	0.0464292	-8.14153	3.90308e-16	1.30201e-14
ENSG00000228113	46.0473	-1.32221	0.162491	-8.13714	4.04737e-16	1.34797e-14
ENSG00000166147	2697.71	0.403718	0.0497185	8.12008	4.65887e-16	1.54913e-14
ENSG00000109062	1177.46	0.532045	0.0655782	8.11315	4.93259e-16	1.63751e-14
ENSG00000101577	2368.98	0.538996	0.0664384	8.11272	4.95006e-16	1.64067e-14
ENSG00000144278	3325.24	0.463726	0.0571703	8.11131	5.0076e-16	1.65708e-14
ENSG00000214654	78.5727	-1.24374	0.153413	-8.10717	5.18122e-16	1.71179e-14
ENSG00000180773	2306.83	0.518905	0.0640117	8.1064	5.21424e-16	1.71995e-14
ENSG00000148700	6039.05	0.387718	0.0478497	8.10283	5.3694e-16	1.76831e-14
ENSG00000205085	105.957	-1.18035	0.145864	-8.09215	5.8622e-16	1.92753e-14
ENSG00000205464	93.0647	-1.19175	0.147418	-8.08418	6.25829e-16	2.05449e-14
ENSG00000253171	399.972	0.806795	0.0998102	8.08328	6.30454e-16	2.06639e-14
ENSG00000136381	5428.53	-0.36129	0.0447241	-8.07818	6.57398e-16	2.15129e-14
ENSG00000163171	4820.54	-0.381913	0.0472932	-8.07543	6.72417e-16	2.19695e-14
ENSG00000145088	240.193	0.938397	0.1163	8.06876	7.1017e-16	2.31664e-14
ENSG00000171791	1690.03	-0.464208	0.0576514	-8.05198	8.14671e-16	2.65334e-14
ENSG00000150076	289.365	-0.917798	0.113997	-8.0511	8.20545e-16	2.66826e-14
ENSG00000125618	230.642	0.950093	0.11805	8.04822	8.40069e-16	2.72745e-14
ENSG00000154153	1786.77	-0.453797	0.0564007	-8.04594	8.55828e-16	2.77425e-14
ENSG00000106133	539.022	0.689648	0.0857609	8.04152	8.87325e-16	2.87185e-14
ENSG00000115318	5646.65	-0.362648	0.0451023	-8.04057	8.94245e-16	2.88971e-14
ENSG00000237765	995.229	-0.580551	0.0722083	-8.03994	8.98814e-16	2.89994e-14
ENSG00000023330	2373.98	0.438191	0.0545116	8.03849	9.09528e-16	2.92993e-14
ENSG00000163666	45.1796	-1.30524	0.162542	-8.03018	9.7333e-16	3.13058e-14
ENSG00000160551	6889.64	-0.337262	0.042007	-8.02869	9.85171e-16	3.16373e-14
ENSG00000131558	9707.22	-0.380214	0.0473631	-8.02764	9.93638e-16	3.18597e-14
ENSG00000140807	177.801	1.03172	0.128548	8.02599	1.00708e-15	3.22406e-14
ENSG00000253877	1202.43	0.558762	0.0696662	8.02056	1.05263e-15	3.36467e-14
ENSG00000170734	1307.96	0.53936	0.067287	8.01581	1.09416e-15	3.492e-14
ENSG00000119638	838.903	-0.616465	0.076955	-8.01073	1.14034e-15	3.63377e-14
ENSG00000265451	70.7241	-1.27273	0.158899	-8.00968	1.15007e-15	3.65913e-14
ENSG00000117000	3679.19	0.416024	0.0519554	8.00734	1.17219e-15	3.72377e-14
ENSG00000182831	4285.99	-0.355197	0.0443601	-8.00711	1.17435e-15	3.72492e-14
ENSG00000150471	723.618	-0.632294	0.0789943	-8.0043	1.20149e-15	3.80514e-14
ENSG00000178295	2283.28	-0.419254	0.0523882	-8.00284	1.21587e-15	3.84479e-14
ENSG00000171208	6043.38	0.364013	0.0454966	8.00089	1.23523e-15	3.90004e-14
ENSG00000101412	2881.25	0.399875	0.0499904	7.99903	1.25406e-15	3.95345e-14
ENSG00000167280	1018.75	0.549759	0.0687468	7.99687	1.27624e-15	4.01725e-14
ENSG00000196878	534.826	-0.709563	0.0887528	-7.99482	1.29761e-15	4.07828e-14
ENSG00000163683	584.497	0.666781	0.0834356	7.99156	1.33246e-15	4.18146e-14
ENSG00000078018	544.831	0.684566	0.0856673	7.99099	1.33863e-15	4.19444e-14
ENSG00000163611	2082.24	0.458031	0.0573387	7.98816	1.36967e-15	4.28519e-14
ENSG00000157637	2162.81	-0.438837	0.0549684	-7.98344	1.42313e-15	4.44571e-14
ENSG00000131941	1020.58	0.566648	0.0710035	7.98057	1.45662e-15	4.54346e-14
ENSG00000166471	1955.09	0.456174	0.0572034	7.97458	1.52894e-15	4.76186e-14
ENSG00000095002	6842.86	0.341121	0.0427777	7.97427	1.53279e-15	4.76587e-14
ENSG00000135709	946.659	0.549316	0.0688876	7.97409	1.53502e-15	4.76587e-14
ENSG00000100146	17407.2	0.39677	0.0497585	7.97392	1.53715e-15	4.76587e-14
ENSG00000080546	773.288	0.633075	0.079412	7.97202	1.56098e-15	4.81803e-14
ENSG00000130038	5666.27	0.356056	0.0446614	7.97234	1.55702e-15	4.81803e-14
ENSG00000161533	2334.94	0.439109	0.0550811	7.97204	1.56074e-15	4.81803e-14
ENSG00000234771	196.599	-1.01942	0.127892	-7.97095	1.57464e-15	4.85294e-14
ENSG00000174365	364.391	-0.792703	0.0995368	-7.96391	1.6668e-15	5.12934e-14
ENSG00000085382	1651.61	0.531492	0.0667516	7.96224	1.68957e-15	5.19164e-14
ENSG00000112972	3135.1	0.398118	0.0500106	7.96068	1.71101e-15	5.24973e-14
ENSG00000204442	1055.67	-0.66294	0.0833322	-7.9554	1.78559e-15	5.47042e-14
ENSG00000059145	1903.7	0.452351	0.0568663	7.95463	1.79661e-15	5.49603e-14
ENSG00000155660	9156.43	0.320239	0.040269	7.9525	1.82786e-15	5.58336e-14
ENSG00000096746	4290.3	-0.349177	0.0439505	-7.94478	1.94528e-15	5.93325e-14
ENSG00000008277	2288.45	0.495599	0.0624381	7.93744	2.06392e-15	6.28582e-14
ENSG00000144455	2503.06	-0.459731	0.057952	-7.93296	2.13981e-15	6.50736e-14
ENSG00000081148	46.3305	-1.29037	0.16283	-7.92466	2.28766e-15	6.94676e-14
ENSG00000040275	2894.88	-0.405226	0.051138	-7.92416	2.29688e-15	6.96451e-14
ENSG00000079156	1631.43	0.542131	0.0684181	7.92379	2.30378e-15	6.9752e-14
ENSG00000249803	538.288	0.74266	0.0937713	7.91991	2.37688e-15	7.18596e-14
ENSG00000175697	51.0689	-1.2763	0.161282	-7.91351	2.50227e-15	7.554e-14
ENSG00000101407	6182.07	0.364238	0.0460572	7.90838	2.60752e-15	7.86026e-14
ENSG00000198464	1684.4	0.445716	0.0563855	7.90479	2.68377e-15	8.07831e-14
ENSG00000099203	1110.53	0.536857	0.0679183	7.90446	2.691e-15	8.08828e-14
ENSG00000164061	486.252	0.710005	0.0898263	7.90419	2.69672e-15	8.09368e-14
ENSG00000170385	2420.81	-0.432546	0.0547346	-7.90261	2.73119e-15	8.17338e-14
ENSG00000229967	577.066	-0.664782	0.0841199	-7.90279	2.72733e-15	8.17338e-14
ENSG00000121989	2337.28	0.467747	0.059194	7.90194	2.74598e-15	8.20576e-14
ENSG00000141232	1052.86	0.578376	0.0733537	7.88475	3.1517e-15	9.40456e-14
ENSG00000166402	617.036	0.669033	0.0849092	7.87939	3.28972e-15	9.80222e-14
ENSG00000072401	1025.79	0.569371	0.0722768	7.87764	3.33615e-15	9.92625e-14
ENSG00000185507	158.343	1.05266	0.133663	7.87548	3.39448e-15	1.00853e-13
ENSG00000137947	991.727	0.532521	0.0676462	7.87216	3.48572e-15	1.03415e-13
ENSG00000160285	3857.98	0.353616	0.0449358	7.86937	3.56422e-15	1.05592e-13
ENSG00000145348	1982.01	-0.474759	0.060358	-7.86571	3.66997e-15	1.08569e-13
ENSG00000102921	3232.62	0.388019	0.0493467	7.86313	3.74659e-15	1.10677e-13
ENSG00000051108	2319.65	0.455555	0.0579443	7.86194	3.78231e-15	1.11573e-13
ENSG00000248445	244.29	-0.964397	0.12269	-7.86047	3.82703e-15	1.12731e-13
ENSG00000145147	2495.99	0.474358	0.0603835	7.85576	3.97349e-15	1.16878e-13
ENSG00000131773	1992.47	0.497951	0.0634535	7.8475	4.2441e-15	1.24661e-13
ENSG00000129116	1299.34	0.521136	0.066432	7.84465	4.34173e-15	1.27347e-13
ENSG00000116406	4608.84	-0.339569	0.0433078	-7.84084	4.47541e-15	1.30899e-13
ENSG00000088325	9535.73	-0.345427	0.0440548	-7.84084	4.47552e-15	1.30899e-13
ENSG00000119681	522.358	-0.740953	0.0947036	-7.82392	5.12039e-15	1.49549e-13
ENSG00000126787	1989.31	-0.428244	0.0547401	-7.82322	5.149e-15	1.50172e-13
ENSG00000113810	15777.1	-0.304297	0.0389178	-7.81897	5.3258e-15	1.55109e-13
ENSG00000179094	828.577	0.584021	0.0747027	7.81794	5.3694e-15	1.56159e-13
ENSG00000168040	1303.57	-0.500298	0.0640049	-7.81656	5.42864e-15	1.5766e-13
ENSG00000162378	3907.16	0.387555	0.0495932	7.81468	5.51009e-15	1.598e-13
ENSG00000111203	2542.69	0.409079	0.0523664	7.81187	5.63458e-15	1.63181e-13
ENSG00000231752	361.365	0.837354	0.107194	7.81156	5.64857e-15	1.63358e-13
ENSG00000113108	435.362	-0.72605	0.0930833	-7.8	6.19068e-15	1.78785e-13
ENSG00000198597	497.071	-0.701807	0.0900467	-7.79381	6.5018e-15	1.87508e-13
ENSG00000145335	1079.11	0.544694	0.0699443	7.78754	6.83247e-15	1.9677e-13
ENSG00000259363	686.901	-0.667018	0.0856605	-7.78676	6.87471e-15	1.9771e-13
ENSG00000143842	917.426	0.569234	0.0731589	7.78078	7.20786e-15	2.07003e-13
ENSG00000167394	1260.3	-0.538138	0.0691842	-7.77833	7.34872e-15	2.10755e-13
ENSG00000253438	294.221	-0.840183	0.108145	-7.76904	7.90806e-15	2.26482e-13
ENSG00000174564	550.302	-0.691549	0.0890488	-7.76596	8.10287e-15	2.3174e-13
ENSG00000111276	1471.49	-0.538788	0.0693894	-7.7647	8.18383e-15	2.33732e-13
ENSG00000106462	6660.62	0.36408	0.0468978	7.76327	8.2764e-15	2.36049e-13
ENSG00000197712	1492.44	0.470642	0.0606758	7.75666	8.71946e-15	2.48342e-13
ENSG00000076554	2043.4	0.549112	0.0708287	7.75267	8.99786e-15	2.55918e-13
ENSG00000184208	496.292	-0.816139	0.105292	-7.75123	9.10099e-15	2.58496e-13
ENSG00000184588	4272	-0.422727	0.0545499	-7.74937	9.23462e-15	2.61931e-13
ENSG00000205885	303.91	-0.822087	0.1062	-7.74097	9.86615e-15	2.7946e-13
ENSG00000163293	1014.39	0.547728	0.0708014	7.73612	1.025e-14	2.89933e-13
ENSG00000124151	6170.01	0.42975	0.055601	7.72918	1.08238e-14	3.05746e-13
ENSG00000266994	79.7262	-1.17319	0.151815	-7.72774	1.09468e-14	3.088e-13
ENSG00000173068	8833.44	-0.395895	0.0512391	-7.72643	1.10602e-14	3.11572e-13
ENSG00000187210	748.1	0.583983	0.0756587	7.71864	1.17575e-14	3.30762e-13
ENSG00000138604	1877.23	0.442113	0.0573017	7.71552	1.20488e-14	3.38498e-13
ENSG00000177917	1293.91	-0.49193	0.0638507	-7.70439	1.31475e-14	3.68861e-13
ENSG00000265019	504.248	0.736557	0.0956122	7.70358	1.32304e-14	3.70686e-13
ENSG00000164330	460.813	-0.698998	0.0907551	-7.70203	1.33922e-14	3.7471e-13
ENSG00000125484	3672.05	-0.372026	0.0483137	-7.70023	1.35825e-14	3.79521e-13
ENSG00000105643	1045.88	0.55354	0.0719024	7.6985	1.37678e-14	3.84178e-13
ENSG00000165671	10136	-0.304791	0.0396016	-7.69643	1.39917e-14	3.89899e-13
ENSG00000070785	3053.44	0.40653	0.0528349	7.69435	1.42211e-14	3.95653e-13
ENSG00000141179	924.045	0.542573	0.070517	7.69422	1.42365e-14	3.95653e-13
ENSG00000167900	5084.97	0.368783	0.047938	7.69291	1.43822e-14	3.99163e-13
ENSG00000121104	310.241	0.816657	0.10616	7.69267	1.44097e-14	3.9939e-13
ENSG00000248309	102.794	-1.11373	0.144852	-7.68872	1.48612e-14	4.11011e-13
ENSG00000156471	7090.43	0.313057	0.0407167	7.68866	1.48688e-14	4.11011e-13
ENSG00000144671	40.6193	-1.25148	0.162781	-7.68812	1.49311e-14	4.12183e-13
ENSG00000274425	140.186	-1.06851	0.139072	-7.68315	1.55224e-14	4.27932e-13
ENSG00000184178	12341.1	-0.391485	0.0509621	-7.68188	1.56767e-14	4.31612e-13
ENSG00000205763	769.974	0.592528	0.0772229	7.67296	1.68066e-14	4.62104e-13
ENSG00000124067	2483.91	0.403089	0.0525384	7.67227	1.6898e-14	4.63998e-13
ENSG00000185008	915.256	-0.612697	0.0799392	-7.66454	1.79475e-14	4.92163e-13
ENSG00000052802	943.007	0.546231	0.0712978	7.66126	1.84121e-14	5.04233e-13
ENSG00000139146	5355.76	-0.331265	0.0432401	-7.66105	1.84417e-14	5.04375e-13
ENSG00000113739	991.921	-0.598822	0.0782127	-7.65633	1.91328e-14	5.22585e-13
ENSG00000166783	3406.48	0.362731	0.0473791	7.65593	1.91914e-14	5.23491e-13
ENSG00000104154	542.844	0.659249	0.0861276	7.65433	1.9432e-14	5.29356e-13
ENSG00000163946	6709.24	-0.3217	0.0420401	-7.65224	1.97516e-14	5.37352e-13
ENSG00000069702	825.626	0.587487	0.076837	7.64589	2.07512e-14	5.63805e-13
ENSG00000231061	60.2637	-1.21689	0.159169	-7.64528	2.08497e-14	5.65737e-13
ENSG00000114251	2002.35	-0.456828	0.0597794	-7.64191	2.1403e-14	5.79987e-13
ENSG00000181619	284.54	0.877047	0.114847	7.63666	2.22932e-14	6.03319e-13
ENSG00000143740	2756.95	0.390368	0.0511198	7.63633	2.23503e-14	6.04073e-13
ENSG00000274020	1276.65	-0.486217	0.0636981	-7.63315	2.29081e-14	6.18338e-13
ENSG00000116667	2455.88	0.497443	0.0652173	7.62748	2.39386e-14	6.4531e-13
ENSG00000198919	1466.2	-0.469984	0.0616413	-7.6245	2.44988e-14	6.59551e-13
ENSG00000070371	959.897	0.56629	0.0742795	7.62377	2.46372e-14	6.62413e-13
ENSG00000227963	132.004	-1.03961	0.136441	-7.61948	2.54707e-14	6.83933e-13
ENSG00000130649	171.702	-0.997162	0.131032	-7.61005	2.73993e-14	7.34763e-13
ENSG00000198795	1682.99	-0.495988	0.0651886	-7.60851	2.77282e-14	7.4262e-13
ENSG00000172602	53.2691	1.23008	0.161715	7.60646	2.81701e-14	7.53478e-13
ENSG00000245275	424.502	0.761636	0.100142	7.60553	2.83736e-14	7.57938e-13
ENSG00000164989	1016.32	-0.568512	0.0748103	-7.59939	2.97536e-14	7.93775e-13
ENSG00000242082	211.8	0.953685	0.125577	7.59442	3.09167e-14	8.2374e-13
ENSG00000050748	2595.42	0.387729	0.0511594	7.57885	3.48627e-14	9.27681e-13
ENSG00000175906	333.549	0.791807	0.104595	7.57022	3.72596e-14	9.90186e-13
ENSG00000103723	807.982	0.578274	0.0764189	7.56717	3.81447e-14	1.0124e-12
ENSG00000119953	1928.62	-0.410214	0.0542347	-7.56367	3.91847e-14	1.03867e-12
ENSG00000133315	3274.4	-0.378421	0.0500529	-7.56042	4.01776e-14	1.06363e-12
ENSG00000202408	110.812	-1.12625	0.148977	-7.55988	4.03451e-14	1.06669e-12
ENSG00000197903	6282	-0.806655	0.106711	-7.55927	4.05347e-14	1.07033e-12
ENSG00000133216	2322.9	0.413765	0.0547555	7.55658	4.13795e-14	1.09124e-12
ENSG00000124191	1056.87	0.527698	0.0698823	7.55124	4.3112e-14	1.13548e-12
ENSG00000258704	332.749	0.773483	0.102506	7.54572	4.49811e-14	1.1832e-12
ENSG00000156931	2072.43	0.426649	0.0565956	7.53855	4.75223e-14	1.24846e-12
ENSG00000267858	343.221	-0.861482	0.114328	-7.53519	4.87616e-14	1.27939e-12
ENSG00000185352	1454.48	-0.519832	0.0690203	-7.53157	5.01323e-14	1.31368e-12
ENSG00000154358	1155.86	-0.491306	0.0652713	-7.52715	5.18602e-14	1.35724e-12
ENSG00000128833	89.367	-1.15006	0.152841	-7.52458	5.28921e-14	1.38249e-12
ENSG00000158008	1854.66	-0.45491	0.060486	-7.52092	5.4393e-14	1.41992e-12
ENSG00000116957	3650.77	0.436817	0.0580883	7.51989	5.48221e-14	1.42932e-12
ENSG00000135074	1694.33	0.454837	0.0605054	7.51731	5.59161e-14	1.45601e-12
ENSG00000116106	2578.29	0.480782	0.0639894	7.51346	5.75865e-14	1.49704e-12
ENSG00000233016	1277.84	-0.516264	0.068713	-7.51334	5.7637e-14	1.49704e-12
ENSG00000077514	3166.21	0.410076	0.0545897	7.51196	5.82504e-14	1.51107e-12
ENSG00000102098	1820.86	0.513684	0.068384	7.51175	5.83407e-14	1.51151e-12
ENSG00000100150	1464.58	0.484645	0.0645225	7.51126	5.85606e-14	1.51531e-12
ENSG00000167785	295.919	-0.825548	0.109927	-7.50996	5.91439e-14	1.52849e-12
ENSG00000175183	1296.07	0.459809	0.0612395	7.50837	5.98663e-14	1.54522e-12
ENSG00000169288	2069.31	0.463012	0.0617111	7.5029	6.24226e-14	1.60919e-12
ENSG00000149503	6352.81	-0.36777	0.0490359	-7.50001	6.38123e-14	1.64297e-12
ENSG00000133318	6231.34	0.327389	0.0436672	7.49738	6.5104e-14	1.67414e-12
ENSG00000111875	1150.29	-0.528446	0.0705068	-7.49497	6.63156e-14	1.70317e-12
ENSG00000248278	116.95	-1.05866	0.141258	-7.49447	6.65678e-14	1.70753e-12
ENSG00000023697	2583.13	0.42734	0.057022	7.4943	6.66556e-14	1.70766e-12
ENSG00000124120	3351.7	0.384508	0.05134	7.48945	6.91613e-14	1.76965e-12
ENSG00000197980	123.214	-1.06117	0.141779	-7.48466	7.17306e-14	1.83313e-12
ENSG00000088766	2934.72	0.421141	0.0562941	7.48109	7.37113e-14	1.88141e-12
ENSG00000152056	987.524	0.549421	0.0735128	7.47381	7.7908e-14	1.98608e-12
ENSG00000248215	454.138	0.708987	0.0948764	7.47274	7.85404e-14	1.99973e-12
ENSG00000185551	2458.89	-0.393768	0.0527029	-7.47148	7.92999e-14	2.01658e-12
ENSG00000006634	3603.92	-0.343106	0.0459579	-7.46567	8.28785e-14	2.10499e-12
ENSG00000163453	1048.79	0.506772	0.0679213	7.46117	8.57605e-14	2.17551e-12
ENSG00000143816	173.8	0.963202	0.129114	7.46006	8.648e-14	2.19108e-12
ENSG00000175581	2519.82	0.39563	0.0530682	7.45512	8.97838e-14	2.27199e-12
ENSG00000142920	684.873	0.616743	0.0827697	7.45131	9.24178e-14	2.33578e-12
ENSG00000156162	2813.91	0.389177	0.0522658	7.44611	9.61294e-14	2.42662e-12
ENSG00000276476	3364.03	0.395458	0.0531106	7.44593	9.62621e-14	2.427e-12
ENSG00000100376	755.731	0.566418	0.0761057	7.44252	9.87839e-14	2.48755e-12
ENSG00000265943	73.0041	-1.15297	0.154922	-7.44222	9.90082e-14	2.49016e-12
ENSG00000148082	168.795	-0.931505	0.125227	-7.43853	1.01812e-13	2.55757e-12
ENSG00000172164	8693.18	-0.350827	0.047173	-7.43702	1.0298e-13	2.58377e-12
ENSG00000241058	1062.35	-0.511398	0.0688174	-7.43124	1.07585e-13	2.69601e-12
ENSG00000132436	1978.71	0.463904	0.0624399	7.4296	1.08927e-13	2.72634e-12
ENSG00000158352	1677.94	-0.426616	0.0574372	-7.42753	1.10648e-13	2.76605e-12
ENSG00000155096	9371.76	-0.337211	0.0454404	-7.42095	1.16282e-13	2.9034e-12
ENSG00000267009	206.473	-0.885436	0.119447	-7.41279	1.23668e-13	3.08407e-12
ENSG00000142188	1005.64	0.540369	0.0729742	7.40494	1.31213e-13	3.26829e-12
ENSG00000206527	4342.43	0.362907	0.0490316	7.40149	1.34662e-13	3.35017e-12
ENSG00000167632	5915.94	-0.38027	0.0514174	-7.39576	1.40607e-13	3.49385e-12
ENSG00000214900	328.339	-0.775284	0.10492	-7.38931	1.47597e-13	3.66313e-12
ENSG00000114735	889.099	-0.540583	0.0731962	-7.38539	1.52008e-13	3.76809e-12
ENSG00000234840	1544.07	-0.883518	0.119643	-7.38464	1.52863e-13	3.78474e-12
ENSG00000219481	1297.76	0.467194	0.0633138	7.37902	1.59454e-13	3.94319e-12
ENSG00000170955	1761.02	0.434885	0.0589642	7.37539	1.6386e-13	4.04729e-12
ENSG00000107862	9348.26	0.367221	0.0498199	7.37098	1.6938e-13	4.17865e-12
ENSG00000121897	294.884	-0.797792	0.108366	-7.36202	1.81143e-13	4.46351e-12
ENSG00000235221	741.767	-0.613847	0.0834492	-7.35594	1.89591e-13	4.6661e-12
ENSG00000120049	202.605	-0.876524	0.119208	-7.35291	1.93931e-13	4.76724e-12
ENSG00000105825	883.662	0.585432	0.0796265	7.35223	1.94931e-13	4.78612e-12
ENSG00000106392	2592.61	0.431521	0.0587458	7.34556	2.04901e-13	5.02495e-12
ENSG00000258657	4615.76	-0.342502	0.0466304	-7.34504	2.05704e-13	5.03865e-12
ENSG00000189067	2346.6	0.394246	0.053681	7.34424	2.06935e-13	5.06281e-12
ENSG00000163660	4935.39	-0.312908	0.0426288	-7.34029	2.13124e-13	5.20805e-12
ENSG00000144959	1264.45	0.530482	0.0722984	7.33739	2.17793e-13	5.31586e-12
ENSG00000164603	1388.16	0.514514	0.0701364	7.33591	2.20219e-13	5.36871e-12
ENSG00000259635	38.0277	-1.19393	0.162817	-7.33297	2.2511e-13	5.48148e-12
ENSG00000137331	4081.69	-0.414533	0.0565409	-7.33156	2.27495e-13	5.53304e-12
ENSG00000168010	409.178	0.690697	0.0942911	7.32515	2.38624e-13	5.79687e-12
ENSG00000172732	1332.89	-0.459046	0.0627227	-7.31866	2.50455e-13	6.07713e-12
ENSG00000094804	4984.66	0.31273	0.0427399	7.31705	2.53477e-13	6.14324e-12
ENSG00000106025	652.765	0.590565	0.0807272	7.31557	2.56299e-13	6.20436e-12
ENSG00000087074	2573.72	-0.393626	0.053845	-7.31035	2.66449e-13	6.44251e-12
ENSG00000013288	880.418	0.512815	0.0701678	7.30842	2.70302e-13	6.52803e-12
ENSG00000105705	2359.38	0.383788	0.0525189	7.30763	2.71897e-13	6.55888e-12
ENSG00000186153	5107.76	-0.752868	0.103182	-7.2965	2.95347e-13	7.11624e-12
ENSG00000114019	3945.04	-0.412037	0.0564938	-7.2935	3.02015e-13	7.26297e-12
ENSG00000137834	1555.81	-0.46897	0.0643003	-7.29344	3.0214e-13	7.26297e-12
ENSG00000044574	25320.6	0.29444	0.0403748	7.29268	3.0384e-13	7.29535e-12
ENSG00000275291	65.4779	-1.15237	0.158033	-7.29193	3.05538e-13	7.32759e-12
ENSG00000144504	3653.84	0.34937	0.04794	7.28764	3.15428e-13	7.55599e-12
ENSG00000096070	2788.51	0.392453	0.0538702	7.28515	3.21302e-13	7.68778e-12
ENSG00000250251	2085.7	-0.40976	0.0562622	-7.28305	3.26357e-13	7.79969e-12
ENSG00000143457	1271.43	0.469631	0.064495	7.28167	3.29723e-13	7.87103e-12
ENSG00000101057	10596	0.334427	0.0459347	7.28048	3.32627e-13	7.9312e-12
ENSG00000183785	52.6117	-1.17855	0.161894	-7.2798	3.34328e-13	7.96255e-12
ENSG00000139182	345.511	-0.737624	0.101329	-7.27951	3.35026e-13	7.97e-12
ENSG00000270604	174.34	-0.902979	0.124047	-7.27935	3.35432e-13	7.97046e-12
ENSG00000196730	281.757	0.807882	0.111045	7.27524	3.45813e-13	8.20769e-12
ENSG00000171100	951.038	0.516493	0.0710316	7.27131	3.56024e-13	8.44033e-12
ENSG00000140474	1399.81	0.447851	0.0615987	7.27047	3.58252e-13	8.48343e-12
ENSG00000183856	6065.78	-0.341352	0.0469586	-7.26922	3.61582e-13	8.54268e-12
ENSG00000131089	2032.88	-0.398252	0.0547858	-7.26925	3.61497e-13	8.54268e-12
ENSG00000120709	2847.14	0.40233	0.0553702	7.26619	3.6978e-13	8.72637e-12
ENSG00000133131	703.994	0.585445	0.0805955	7.264	3.7582e-13	8.85881e-12
ENSG00000172985	3803.72	-0.355815	0.0489963	-7.26207	3.81219e-13	8.97583e-12
ENSG00000183779	610.939	0.590515	0.0813381	7.26	3.87081e-13	9.10347e-12
ENSG00000164187	653.112	-0.569609	0.0784616	-7.25972	3.87889e-13	9.11207e-12
ENSG00000090889	5036.09	-0.317233	0.0437082	-7.25797	3.9293e-13	9.22002e-12
ENSG00000176171	2219.23	0.401825	0.0553656	7.25768	3.93786e-13	9.2296e-12
ENSG00000231171	57.3394	-1.16102	0.159984	-7.25706	3.95609e-13	9.26182e-12
ENSG00000120690	3741.41	0.454324	0.0626118	7.25621	3.98088e-13	9.3093e-12
ENSG00000135316	7881.54	-0.289065	0.039856	-7.25273	4.08455e-13	9.54094e-12
ENSG00000130066	1023	0.553918	0.0763977	7.25046	4.1537e-13	9.69151e-12
ENSG00000163050	2158.92	0.387737	0.0534818	7.24988	4.17151e-13	9.72207e-12
ENSG00000204947	84.213	-1.10142	0.152016	-7.24543	4.31071e-13	1.00352e-11
ENSG00000178761	864.712	0.521192	0.0719356	7.24526	4.31619e-13	1.00366e-11
ENSG00000114270	1025.1	-0.531398	0.0733654	-7.24317	4.3833e-13	1.01812e-11
ENSG00000164543	3991.04	0.373994	0.0516353	7.24298	4.38938e-13	1.01839e-11
ENSG00000122591	4391.48	0.351881	0.0485988	7.24052	4.46951e-13	1.03581e-11
ENSG00000156140	2059.59	-0.455707	0.0629472	-7.23952	4.50269e-13	1.04233e-11
ENSG00000118412	2953.81	0.361317	0.0499247	7.23724	4.57902e-13	1.05882e-11
ENSG00000248092	878.221	-0.5358	0.0740636	-7.23432	4.67859e-13	1.08063e-11
ENSG00000151725	4323.59	0.316048	0.0437037	7.23161	4.7729e-13	1.10118e-11
ENSG00000127124	15785.8	-0.338425	0.0468082	-7.23005	4.82831e-13	1.11272e-11
ENSG00000154898	66.9072	-1.14678	0.158644	-7.22864	4.87869e-13	1.12308e-11
ENSG00000133103	2080.02	0.404385	0.0559601	7.22631	4.96299e-13	1.14121e-11
ENSG00000222041	5549.88	-0.351111	0.048589	-7.22614	4.96914e-13	1.14135e-11
ENSG00000254363	25.4837	-1.12749	0.156095	-7.2231	5.08142e-13	1.16585e-11
ENSG00000107020	709.581	0.607405	0.0840958	7.22278	5.09367e-13	1.16736e-11
ENSG00000037637	3159.1	0.419521	0.0581007	7.22057	5.17694e-13	1.18513e-11
ENSG00000151276	3991.43	-0.372094	0.0515484	-7.21835	5.26211e-13	1.20329e-11
ENSG00000185278	997.867	-0.484662	0.0671489	-7.21773	5.28644e-13	1.20752e-11
ENSG00000117013	83.686	-1.12315	0.155622	-7.21719	5.30735e-13	1.21096e-11
ENSG00000233403	328.656	-0.730081	0.101204	-7.21395	5.43517e-13	1.23875e-11
ENSG00000169258	1277.39	0.485642	0.0673477	7.21098	5.5552e-13	1.26471e-11
ENSG00000260910	70.9559	-1.12674	0.156277	-7.20988	5.60003e-13	1.27351e-11
ENSG00000176700	239.854	-0.822013	0.114039	-7.2082	5.66979e-13	1.28796e-11
ENSG00000085185	823.601	0.538233	0.0746807	7.20712	5.71458e-13	1.29528e-11
ENSG00000148773	25956.2	-0.32782	0.0454847	-7.20727	5.70853e-13	1.29528e-11
ENSG00000131378	961.488	0.501505	0.0696285	7.20257	5.90868e-13	1.33781e-11
ENSG00000242759	117.732	-1.0648	0.147855	-7.20165	5.94881e-13	1.34542e-11
ENSG00000155111	1232.23	-0.483786	0.0672393	-7.19499	6.2465e-13	1.4112e-11
ENSG00000196109	367.787	-0.707317	0.0983428	-7.19237	6.36777e-13	1.43703e-11
ENSG00000181104	3728.45	-0.347858	0.0484252	-7.18341	6.79923e-13	1.53272e-11
ENSG00000227082	114.081	-1.01861	0.141847	-7.18103	6.919e-13	1.55802e-11
ENSG00000248049	791.215	-0.545216	0.0759407	-7.1795	6.99683e-13	1.57383e-11
ENSG00000170264	606.153	0.588765	0.082013	7.17893	7.02616e-13	1.57871e-11
ENSG00000144339	144.34	0.989722	0.137945	7.17474	7.2443e-13	1.62595e-11
ENSG00000144736	4131.45	0.406429	0.0566806	7.17052	7.4714e-13	1.6751e-11
ENSG00000174136	2329.72	-0.361717	0.0504579	-7.16869	7.57202e-13	1.69582e-11
ENSG00000152953	8843.69	-0.357496	0.0499237	-7.16085	8.01765e-13	1.79368e-11
ENSG00000159082	1839.64	0.415099	0.0579866	7.15853	8.15451e-13	1.82232e-11
ENSG00000224778	345.055	-0.721053	0.100792	-7.15387	8.43679e-13	1.88336e-11
ENSG00000174928	475.807	0.678309	0.0948288	7.15299	8.49087e-13	1.89339e-11
ENSG00000111727	1151.8	0.459929	0.0643367	7.14878	8.75509e-13	1.9502e-11
ENSG00000165861	831.555	0.539148	0.0754209	7.14853	8.77148e-13	1.95175e-11
ENSG00000197798	1145.81	0.465333	0.0651061	7.14731	8.84927e-13	1.96694e-11
ENSG00000165490	1593.51	0.425966	0.0596395	7.14235	9.17499e-13	2.03714e-11
ENSG00000065328	3542.2	0.328379	0.0459973	7.1391	9.39439e-13	2.08362e-11
ENSG00000196712	13256.3	-0.297512	0.0416965	-7.13519	9.66537e-13	2.14142e-11
ENSG00000145779	1367.23	0.486678	0.0682502	7.13078	9.97983e-13	2.20872e-11
ENSG00000113070	346.889	0.714066	0.100169	7.1286	1.01392e-12	2.24158e-11
ENSG00000159445	2986.2	0.359573	0.0504475	7.12767	1.02085e-12	2.25449e-11
ENSG00000214078	2198.26	-0.426485	0.0598499	-7.1259	1.03403e-12	2.28116e-11
ENSG00000108018	2458.32	-0.385452	0.0541137	-7.12301	1.05596e-12	2.32707e-11
ENSG00000196236	1578.33	-0.459617	0.0645734	-7.11775	1.09701e-12	2.41495e-11
ENSG00000244694	974.286	0.517108	0.0727151	7.11142	1.14852e-12	2.52564e-11
ENSG00000143499	5342.51	0.321313	0.0451926	7.10984	1.16173e-12	2.55198e-11
ENSG00000167740	535.608	-0.630335	0.0887013	-7.10627	1.19222e-12	2.61618e-11
ENSG00000178971	1024.36	0.524333	0.0738115	7.10368	1.21475e-12	2.66279e-11
ENSG00000137573	815.71	0.560845	0.078956	7.10326	1.21852e-12	2.6682e-11
ENSG00000254806	514.133	-0.673796	0.0948816	-7.10143	1.23468e-12	2.70074e-11
ENSG00000131944	201.986	-0.860452	0.121174	-7.10095	1.23899e-12	2.7073e-11
ENSG00000154822	946.472	0.603285	0.084962	7.10065	1.24169e-12	2.71032e-11
ENSG00000152465	1204.13	0.461819	0.0650557	7.09882	1.25826e-12	2.7436e-11
ENSG00000137073	4683.66	0.345573	0.0486835	7.09836	1.26244e-12	2.74981e-11
ENSG00000122035	107.133	1.03148	0.145337	7.09715	1.27351e-12	2.771e-11
ENSG00000005486	1473.82	0.438238	0.061751	7.09686	1.27623e-12	2.77398e-11
ENSG00000143479	3394.89	0.36398	0.0512989	7.09528	1.29094e-12	2.80301e-11
ENSG00000149262	3242.43	0.383319	0.0540577	7.09091	1.33232e-12	2.88981e-11
ENSG00000108654	20425.5	-0.282263	0.0398102	-7.09022	1.33895e-12	2.90115e-11
ENSG00000138134	2733.06	0.355388	0.0501413	7.08774	1.36322e-12	2.95065e-11
ENSG00000280213	36.8454	-1.14913	0.162248	-7.08254	1.41537e-12	3.06031e-11
ENSG00000132792	5466.21	0.337043	0.0475978	7.08106	1.4306e-12	3.09e-11
ENSG00000085563	399.47	0.710869	0.100426	7.07855	1.45667e-12	3.14304e-11
ENSG00000267699	51.3804	-1.14145	0.161288	-7.07708	1.47228e-12	3.17339e-11
ENSG00000132535	890.516	-0.489989	0.0693008	-7.07048	1.544e-12	3.32451e-11
ENSG00000107731	225.959	0.849511	0.120154	7.07016	1.54754e-12	3.32866e-11
ENSG00000214135	906.635	0.498505	0.0705135	7.06963	1.55342e-12	3.33784e-11
ENSG00000206737	80.8463	-1.11216	0.157391	-7.06622	1.59208e-12	3.41734e-11
ENSG00000011105	1752.54	0.461334	0.0653903	7.05508	1.72502e-12	3.69885e-11
ENSG00000257271	212.31	-0.865189	0.122659	-7.05363	1.74314e-12	3.73383e-11
ENSG00000057663	3227.22	0.401905	0.0569941	7.05171	1.76738e-12	3.77849e-11
ENSG00000196588	3787.42	0.384969	0.0545925	7.05168	1.76765e-12	3.77849e-11
ENSG00000227407	53.5526	-1.1297	0.160384	-7.04369	1.87219e-12	3.99781e-11
ENSG00000148400	4598.14	0.322612	0.0458089	7.04255	1.88753e-12	4.02641e-11
ENSG00000226067	690.931	-0.548635	0.0779319	-7.03993	1.92338e-12	4.09864e-11
ENSG00000105327	249.897	0.805468	0.11452	7.03343	2.01518e-12	4.28984e-11
ENSG00000101306	64.3227	-1.13082	0.160991	-7.02414	2.15389e-12	4.58039e-11
ENSG00000175267	57.9494	-1.11785	0.159167	-7.02312	2.16974e-12	4.60936e-11
ENSG00000138413	5591.45	0.337902	0.0481138	7.02297	2.172e-12	4.60943e-11
ENSG00000186716	2911.44	0.35192	0.0501302	7.02012	2.21682e-12	4.6997e-11
ENSG00000139211	3860.16	-0.37924	0.0540409	-7.01765	2.25632e-12	4.77854e-11
ENSG00000158125	298.324	-0.729906	0.104016	-7.01723	2.26309e-12	4.78796e-11
ENSG00000187118	2139.12	0.423308	0.0603424	7.0151	2.29788e-12	4.85659e-11
ENSG00000173930	217.292	-0.835525	0.11913	-7.01357	2.32306e-12	4.89978e-11
ENSG00000259736	101.536	-1.03196	0.147136	-7.01364	2.32195e-12	4.89978e-11
ENSG00000109466	1784.17	0.42475	0.0605785	7.01155	2.35687e-12	4.96602e-11
ENSG00000206585	224.829	-0.828007	0.118115	-7.01015	2.38067e-12	5.01106e-11
ENSG00000177383	904.88	-0.54766	0.0781351	-7.00915	2.39775e-12	5.04187e-11
ENSG00000178852	448.971	-0.695148	0.0991912	-7.00816	2.41469e-12	5.07233e-11
ENSG00000151233	2488.35	0.373497	0.0533517	7.00066	2.54766e-12	5.34621e-11
ENSG00000233695	220.639	0.84333	0.120468	7.00044	2.55158e-12	5.34899e-11
ENSG00000073578	4144.1	0.321315	0.0459096	6.99887	2.58027e-12	5.40366e-11
ENSG00000085117	141.898	0.953989	0.136359	6.99617	2.63054e-12	5.50334e-11
ENSG00000064651	5957.07	0.329617	0.0471385	6.99252	2.69992e-12	5.64277e-11
ENSG00000172893	3194.39	0.401028	0.0573595	6.99149	2.71988e-12	5.67874e-11
ENSG00000154767	1973.74	-0.39786	0.0569132	-6.99064	2.73638e-12	5.70743e-11
ENSG00000118257	7804.16	0.292703	0.0419163	6.98304	2.8886e-12	6.01883e-11
ENSG00000083838	275.92	-0.756166	0.108342	-6.97941	2.96421e-12	6.17016e-11
ENSG00000168016	634.356	0.580796	0.0832248	6.97864	2.98058e-12	6.19799e-11
ENSG00000064012	2784.16	-0.34214	0.049033	-6.97774	2.99968e-12	6.23142e-11
ENSG00000184517	773.647	0.53192	0.0762801	6.97325	3.0971e-12	6.42734e-11
ENSG00000168944	2535.91	0.371361	0.0532601	6.97259	3.11148e-12	6.4507e-11
ENSG00000196152	479.93	0.663078	0.0951233	6.97072	3.15323e-12	6.53069e-11
ENSG00000008256	1965.39	0.49044	0.0703623	6.9702	3.1649e-12	6.54829e-11
ENSG00000136770	2676.62	0.395239	0.0567115	6.96929	3.18537e-12	6.58405e-11
ENSG00000148655	2325.59	-0.460934	0.0661601	-6.96694	3.2391e-12	6.68841e-11
ENSG00000179941	469.341	-0.632063	0.0907624	-6.96393	3.30912e-12	6.82106e-11
ENSG00000136383	99.9118	-1.01212	0.145338	-6.96389	3.30994e-12	6.82106e-11
ENSG00000033327	2001.15	-0.457638	0.0657255	-6.96287	3.33414e-12	6.86407e-11
ENSG00000186017	1917.58	0.421917	0.0606186	6.96019	3.3981e-12	6.98878e-11
ENSG00000254459	145.91	-0.938762	0.134973	-6.95518	3.52124e-12	7.23484e-11
ENSG00000153558	899.474	0.509685	0.0732834	6.95499	3.52578e-12	7.23696e-11
ENSG00000118402	803.804	0.538407	0.0774411	6.95247	3.5894e-12	7.36022e-11
ENSG00000270106	326.37	0.74886	0.107772	6.94856	3.69022e-12	7.55946e-11
ENSG00000089006	5894.81	-0.327672	0.0471899	-6.94368	3.82015e-12	7.81788e-11
ENSG00000185485	637.046	0.574179	0.0826963	6.94322	3.83256e-12	7.83549e-11
ENSG00000141084	2921.55	0.399016	0.0574736	6.94259	3.84982e-12	7.86299e-11
ENSG00000163041	1855.27	-0.393336	0.0566829	-6.93925	3.94196e-12	8.04323e-11
ENSG00000162804	1462.84	-0.455005	0.0655821	-6.93795	3.97843e-12	8.10964e-11
ENSG00000163328	166.376	0.897473	0.129507	6.92992	4.21082e-12	8.57488e-11
ENSG00000163739	459.358	-0.669595	0.0966281	-6.92961	4.22007e-12	8.58524e-11
ENSG00000076555	1345.78	0.488064	0.0704336	6.92942	4.22575e-12	8.58834e-11
ENSG00000204592	2005.41	0.372756	0.053795	6.92919	4.23247e-12	8.59353e-11
ENSG00000100726	2297.17	0.372368	0.053756	6.92701	4.29828e-12	8.71858e-11
ENSG00000179922	260.644	0.81814	0.118121	6.92627	4.32082e-12	8.7557e-11
ENSG00000175602	2500.12	0.466347	0.0673424	6.92501	4.35945e-12	8.82531e-11
ENSG00000103227	986.071	-0.524412	0.0757427	-6.92359	4.40327e-12	8.9053e-11
ENSG00000147274	12362.1	-0.296309	0.0428074	-6.92191	4.45581e-12	9.00274e-11
ENSG00000205659	1904.71	0.478163	0.0690866	6.92121	4.47813e-12	9.039e-11
ENSG00000027075	8393.34	-0.392855	0.0567806	-6.91883	4.55382e-12	9.18279e-11
ENSG00000186666	148.484	-0.912223	0.132006	-6.91048	4.83e-12	9.7302e-11
ENSG00000168014	3887.89	0.362548	0.0524647	6.91033	4.83521e-12	9.73122e-11
ENSG00000283050	114.142	-0.979712	0.141792	-6.90952	4.86298e-12	9.76807e-11
ENSG00000196678	936.332	-0.508928	0.0736551	-6.90962	4.85964e-12	9.76807e-11
ENSG00000174371	4971.45	0.308714	0.0446955	6.90705	4.94837e-12	9.92991e-11
ENSG00000107581	20039.4	-0.282886	0.0409637	-6.90577	4.99311e-12	1.001e-10
ENSG00000118689	1811.82	0.47371	0.0686265	6.90274	5.10101e-12	1.02164e-10
ENSG00000164182	3773.46	0.370549	0.0536874	6.90197	5.12851e-12	1.02615e-10
ENSG00000164830	2685.29	0.385763	0.0559152	6.89908	5.23419e-12	1.04628e-10
ENSG00000262601	454.924	0.623693	0.0904113	6.89839	5.25942e-12	1.05031e-10
ENSG00000182050	241.748	-0.829935	0.120341	-6.89653	5.32868e-12	1.06311e-10
ENSG00000177706	3056.35	0.411413	0.0596713	6.89466	5.39956e-12	1.07621e-10
ENSG00000095209	1565.57	0.412928	0.0599066	6.89286	5.46833e-12	1.08782e-10
ENSG00000175344	88.7873	1.03989	0.150864	6.89287	5.46777e-12	1.08782e-10
ENSG00000278588	1673.89	-0.790178	0.114655	-6.89179	5.50961e-12	1.09498e-10
ENSG00000111785	5279.21	0.34657	0.0502916	6.89121	5.5318e-12	1.09833e-10
ENSG00000143476	8619.84	0.266118	0.0386291	6.88907	5.61567e-12	1.11391e-10
ENSG00000114480	7272.15	0.32217	0.046779	6.88708	5.69503e-12	1.12857e-10
ENSG00000029639	2677.89	-0.377702	0.0548785	-6.88251	5.88087e-12	1.16428e-10
ENSG00000237505	47.3522	-1.1203	0.162869	-6.87852	6.04775e-12	1.19617e-10
ENSG00000205359	193.529	-0.868335	0.12633	-6.87353	6.26307e-12	1.23757e-10
ENSG00000112759	1494.16	0.422645	0.0615012	6.87214	6.32461e-12	1.24854e-10
ENSG00000272975	113.594	-0.992666	0.144472	-6.87099	6.3756e-12	1.2574e-10
ENSG00000129055	1660.71	-0.407822	0.0594095	-6.86459	6.66831e-12	1.31387e-10
ENSG00000164649	3416.7	0.323572	0.0471604	6.86109	6.83359e-12	1.34387e-10
ENSG00000135678	149.491	0.907214	0.132224	6.86119	6.8291e-12	1.34387e-10
ENSG00000137275	1836.66	0.392749	0.0572648	6.85848	6.95989e-12	1.36741e-10
ENSG00000270441	84.2966	-1.04133	0.15186	-6.85719	7.02282e-12	1.37846e-10
ENSG00000075218	2249.12	-0.385965	0.0563148	-6.85371	7.1957e-12	1.41105e-10
ENSG00000196227	2435.92	0.370912	0.0541447	6.85038	7.36536e-12	1.44295e-10
ENSG00000163617	106.718	-1.00209	0.146373	-6.84615	7.58622e-12	1.48481e-10
ENSG00000179409	3323.16	0.370912	0.0541829	6.84555	7.61801e-12	1.48962e-10
ENSG00000119397	1718.56	-0.386326	0.0564585	-6.84265	7.77418e-12	1.51872e-10
ENSG00000263212	89.5349	1.07775	0.157544	6.84096	7.86634e-12	1.53527e-10
ENSG00000087510	6892.6	-0.388004	0.0567409	-6.83816	8.02179e-12	1.56414e-10
ENSG00000005189	726.989	-0.579221	0.084739	-6.83535	8.18038e-12	1.59355e-10
ENSG00000158019	4057.58	-0.350856	0.0513335	-6.83484	8.20988e-12	1.59779e-10
ENSG00000166002	347.449	0.72013	0.105408	6.83182	8.3842e-12	1.62865e-10
ENSG00000174282	1543.5	-0.409586	0.0599522	-6.83187	8.38137e-12	1.62865e-10
ENSG00000248473	18.0508	-1.00147	0.146718	-6.8258	8.74359e-12	1.69686e-10
ENSG00000155313	2278.22	0.405618	0.0594568	6.82206	8.97472e-12	1.74008e-10
ENSG00000232212	39.9534	-1.11091	0.162862	-6.82119	9.02909e-12	1.74898e-10
ENSG00000140945	34262.7	-0.308076	0.0451913	-6.81716	9.286e-12	1.79706e-10
ENSG00000176658	1565.93	0.451677	0.0662806	6.81461	9.45171e-12	1.82742e-10
ENSG00000101638	260.6	-0.77032	0.113059	-6.81341	9.53109e-12	1.84104e-10
ENSG00000184661	2461.35	-0.346617	0.0509073	-6.80878	9.843e-12	1.89951e-10
ENSG00000183808	3315.36	-0.348761	0.0512313	-6.80757	9.92628e-12	1.9138e-10
ENSG00000162687	1697.59	-0.448068	0.0658252	-6.80695	9.96923e-12	1.92028e-10
ENSG00000137502	255.508	0.797344	0.117144	6.80655	9.99639e-12	1.92372e-10
ENSG00000146063	1730.41	-0.417493	0.0613394	-6.80627	1.00159e-11	1.92568e-10
ENSG00000227355	597.2	-0.560895	0.0824157	-6.80568	1.00574e-11	1.93185e-10
ENSG00000261474	184.835	-0.898774	0.13211	-6.80321	1.02311e-11	1.9634e-10
ENSG00000171853	4839.84	0.299191	0.0439914	6.80113	1.03803e-11	1.99019e-10
ENSG00000108443	1632.21	0.439562	0.064661	6.79794	1.06122e-11	2.03276e-10
ENSG00000132819	1180.7	0.432897	0.0637135	6.79442	1.08748e-11	2.08113e-10
ENSG00000268439	185.63	-0.827253	0.121931	-6.7846	1.1641e-11	2.2257e-10
ENSG00000240875	357.269	-0.72062	0.106274	-6.78077	1.19535e-11	2.28333e-10
ENSG00000228203	196.33	-0.835638	0.123346	-6.77476	1.24615e-11	2.37817e-10
ENSG00000180479	297.547	0.723072	0.106758	6.77302	1.26126e-11	2.40477e-10
ENSG00000267586	87.074	-1.014	0.149757	-6.771	1.27896e-11	2.43628e-10
ENSG00000163950	3992.74	0.298176	0.0440856	6.76357	1.3463e-11	2.56219e-10
ENSG00000150510	247.077	0.802713	0.118702	6.76241	1.35718e-11	2.57815e-10
ENSG00000162062	597.383	0.550814	0.0814512	6.76251	1.35626e-11	2.57815e-10
ENSG00000159200	4703.34	-0.329783	0.0487755	-6.76125	1.36811e-11	2.59651e-10
ENSG00000171044	2799.75	-0.409997	0.0606416	-6.76099	1.37056e-11	2.59878e-10
ENSG00000213918	451.762	-0.611834	0.0906154	-6.75199	1.45833e-11	2.76266e-10
ENSG00000107959	3880.85	0.315435	0.0467205	6.75154	1.46288e-11	2.76874e-10
ENSG00000166128	1713.79	0.415961	0.0616183	6.75062	1.47219e-11	2.78382e-10
ENSG00000176476	770.997	0.53394	0.0791003	6.75017	1.47674e-11	2.78987e-10
ENSG00000228956	357.278	-0.689319	0.102188	-6.74556	1.52436e-11	2.8772e-10
ENSG00000123505	6226.02	-0.297805	0.0441556	-6.74444	1.53615e-11	2.89681e-10
ENSG00000135749	8325.61	-0.318027	0.0471632	-6.74313	1.5501e-11	2.92043e-10
ENSG00000251230	43.7051	-1.09661	0.162858	-6.73354	1.65586e-11	3.11402e-10
ENSG00000280153	104.097	-1.00905	0.149853	-6.73361	1.65506e-11	3.11402e-10
ENSG00000196576	3871.08	0.323392	0.0480386	6.73194	1.67421e-11	3.14565e-10
ENSG00000168818	2985.56	0.411636	0.0611701	6.72937	1.70403e-11	3.19878e-10
ENSG00000162407	2164.28	0.410982	0.0611199	6.7242	1.76565e-11	3.31144e-10
ENSG00000143341	8583.38	-0.321604	0.0478537	-6.72058	1.81006e-11	3.39164e-10
ENSG00000070444	1145.44	-0.436956	0.0650346	-6.71882	1.83199e-11	3.42963e-10
ENSG00000279968	109.85	-0.970656	0.144474	-6.71854	1.8355e-11	3.43308e-10
ENSG00000089902	4600.35	0.341918	0.0509066	6.71656	1.86059e-11	3.47686e-10
ENSG00000152256	1579.2	0.416176	0.0620244	6.70987	1.94792e-11	3.63019e-10
ENSG00000163406	95.2427	1.01316	0.150992	6.71005	1.94557e-11	3.63019e-10
ENSG00000156299	6272.42	0.361875	0.0539306	6.71001	1.94616e-11	3.63019e-10
ENSG00000103381	2005.78	0.386787	0.0577036	6.703	2.04185e-11	3.80182e-10
ENSG00000086015	6953.35	0.383784	0.0572638	6.70203	2.05546e-11	3.82028e-10
ENSG00000156802	9397.5	0.266981	0.0398354	6.7021	2.05446e-11	3.82028e-10
ENSG00000179979	316.147	-0.692667	0.103357	-6.70171	2.0599e-11	3.82508e-10
ENSG00000231551	127.611	-0.949604	0.1417	-6.70152	2.06264e-11	3.82672e-10
ENSG00000131652	1643.87	0.409841	0.0611602	6.70111	2.06843e-11	3.83402e-10
ENSG00000157456	2207.03	-0.390367	0.0582588	-6.70056	2.07615e-11	3.84489e-10
ENSG00000134955	1238.78	0.434906	0.0649075	6.70039	2.07857e-11	3.84591e-10
ENSG00000103994	7580.21	0.270517	0.0403773	6.69974	2.08798e-11	3.85986e-10
ENSG00000040199	2563.64	0.336446	0.050242	6.69651	2.13453e-11	3.94239e-10
ENSG00000163788	2694.27	0.398453	0.0595223	6.69419	2.16874e-11	4.002e-10
ENSG00000103274	1759.07	0.371161	0.0554612	6.69227	2.19738e-11	4.05122e-10
ENSG00000141956	1883.49	0.378994	0.0566428	6.69094	2.2174e-11	4.08448e-10
ENSG00000161800	4886.07	-0.299222	0.0447222	-6.69067	2.22158e-11	4.08854e-10
ENSG00000162434	6113.39	0.327299	0.0489207	6.69041	2.22551e-11	4.09169e-10
ENSG00000115415	5098.43	0.285076	0.0426104	6.69029	2.22726e-11	4.09169e-10
ENSG00000063438	3217.61	-0.332229	0.0496971	-6.68508	2.30799e-11	4.23624e-10
ENSG00000275066	3941.55	0.322674	0.0482886	6.6822	2.35377e-11	4.31643e-10
ENSG00000076248	4065.21	0.309605	0.0463382	6.68143	2.36625e-11	4.33547e-10
ENSG00000110888	1993.01	0.362895	0.0543291	6.67956	2.39659e-11	4.38716e-10
ENSG00000162341	1596.72	0.388465	0.0582023	6.67438	2.4828e-11	4.54095e-10
ENSG00000010219	136.855	0.939915	0.140854	6.67298	2.50662e-11	4.58045e-10
ENSG00000120889	4719.31	0.320342	0.0480088	6.67257	2.51358e-11	4.58911e-10
ENSG00000178104	1521.67	0.421849	0.0632295	6.67171	2.52834e-11	4.61199e-10
ENSG00000115446	707.368	-0.534695	0.0801889	-6.66794	2.59422e-11	4.72798e-10
ENSG00000078124	3213.16	0.402143	0.0603158	6.66729	2.60567e-11	4.74466e-10
ENSG00000110719	1908.5	0.370926	0.0556402	6.6665	2.61973e-11	4.76607e-10
ENSG00000174307	1320.39	0.451634	0.0677787	6.66337	2.67624e-11	4.86458e-10
ENSG00000114346	4937.82	-0.298602	0.0448282	-6.66103	2.71918e-11	4.93829e-10
ENSG00000150867	3476.8	0.359137	0.0539203	6.66052	2.72857e-11	4.95098e-10
ENSG00000254349	62.7039	-1.05933	0.159053	-6.6602	2.73458e-11	4.95753e-10
ENSG00000242861	429.286	-0.685832	0.103033	-6.6564	2.8061e-11	5.08273e-10
ENSG00000133794	838.343	0.512758	0.0770621	6.65383	2.85567e-11	5.16799e-10
ENSG00000120875	7406.83	-0.303535	0.045636	-6.65123	2.90653e-11	5.25542e-10
ENSG00000236760	26.9504	-1.06266	0.159813	-6.64938	2.94337e-11	5.31738e-10
ENSG00000110060	715.935	0.525388	0.0790149	6.64923	2.94636e-11	5.31813e-10
ENSG00000151532	4749.99	-0.354513	0.0533294	-6.6476	2.97904e-11	5.37241e-10
ENSG00000003137	230.896	-0.808499	0.121643	-6.6465	3.00141e-11	5.40804e-10
ENSG00000088305	807.067	0.49317	0.0742177	6.64492	3.03391e-11	5.46183e-10
ENSG00000111665	1147.14	-0.467499	0.0704025	-6.64038	3.12872e-11	5.62761e-10
ENSG00000130699	4044.16	0.325163	0.0489751	6.63936	3.15054e-11	5.66193e-10
ENSG00000261502	356.101	-0.673829	0.101522	-6.63724	3.19604e-11	5.73869e-10
ENSG00000048028	2289.83	0.375581	0.056591	6.63675	3.20667e-11	5.75277e-10
ENSG00000126653	3563.45	-0.433718	0.0653567	-6.63617	3.21942e-11	5.77064e-10
ENSG00000258890	2026.42	-0.371612	0.0560052	-6.63532	3.23806e-11	5.79902e-10
ENSG00000106070	2936.93	0.387421	0.0584069	6.63313	3.28633e-11	5.88036e-10
ENSG00000138434	16128	-0.310422	0.0467997	-6.633	3.28928e-11	5.88056e-10
ENSG00000187231	2567.49	0.38117	0.0574677	6.63278	3.29426e-11	5.88435e-10
ENSG00000135679	10247.9	0.299816	0.0452093	6.63173	3.31767e-11	5.92104e-10
ENSG00000154553	1344.87	0.431008	0.0650313	6.6277	3.40963e-11	6.07992e-10
ENSG00000122741	946.714	-0.480971	0.0725737	-6.62735	3.41763e-11	6.08893e-10
ENSG00000119771	2592.82	0.359356	0.0542304	6.62647	3.43803e-11	6.11471e-10
ENSG00000157985	14809.2	-0.300415	0.0453352	-6.62651	3.43709e-11	6.11471e-10
ENSG00000154265	1285.93	0.460499	0.0695158	6.62438	3.48713e-11	6.19671e-10
ENSG00000198700	12823	0.250162	0.0377999	6.61806	3.63935e-11	6.46164e-10
ENSG00000163694	724.091	0.510046	0.0770969	6.61564	3.69935e-11	6.56254e-10
ENSG00000124786	476.48	-0.598652	0.0905496	-6.61131	3.80927e-11	6.75173e-10
ENSG00000124615	703.52	0.511388	0.0773796	6.60882	3.87384e-11	6.86029e-10
ENSG00000169155	1427.5	0.416461	0.0630258	6.60778	3.90119e-11	6.9028e-10
ENSG00000111696	3248.76	0.350846	0.0531174	6.6051	3.97256e-11	7.02306e-10
ENSG00000240891	292.289	-0.717275	0.108603	-6.60455	3.98722e-11	7.04295e-10
ENSG00000266877	93.6276	-0.982392	0.148761	-6.60382	4.00702e-11	7.07187e-10
ENSG00000186318	2122.08	-0.370485	0.0561087	-6.60299	4.02949e-11	7.10545e-10
ENSG00000277147	281.021	-0.722183	0.109386	-6.60213	4.05281e-11	7.14048e-10
ENSG00000079999	3203.22	0.333557	0.0505736	6.59549	4.23861e-11	7.46147e-10
ENSG00000148344	1183.84	0.462757	0.0701832	6.59355	4.29424e-11	7.55128e-10
ENSG00000170049	88.6496	-1.01438	0.153847	-6.59346	4.29694e-11	7.55128e-10
ENSG00000058600	4309.9	0.29299	0.0444406	6.59285	4.31469e-11	7.57602e-10
ENSG00000118922	3933.96	-0.396841	0.0602146	-6.59044	4.3852e-11	7.69329e-10
ENSG00000143951	3783.71	-0.35944	0.0545457	-6.5897	4.40711e-11	7.72517e-10
ENSG00000186020	1326.53	0.423414	0.0642664	6.58842	4.44524e-11	7.78539e-10
ENSG00000186019	87.2531	-0.984104	0.149374	-6.58817	4.45279e-11	7.79201e-10
ENSG00000166106	496.935	0.581049	0.0882015	6.58775	4.46556e-11	7.80774e-10
ENSG00000118420	1506.32	0.46439	0.0705241	6.58485	4.55359e-11	7.95491e-10
ENSG00000144868	2279.13	0.422145	0.0641142	6.58426	4.57145e-11	7.97936e-10
ENSG00000084774	11431.1	0.30927	0.0469756	6.58363	4.59085e-11	8.00445e-10
ENSG00000197299	2856.13	0.342254	0.0519863	6.58355	4.59358e-11	8.00445e-10
ENSG00000176102	4527.34	0.307959	0.0467833	6.58267	4.62062e-11	8.0448e-10
ENSG00000171848	18454.7	0.274099	0.041645	6.5818	4.64795e-11	8.08555e-10
ENSG00000184564	1667.87	-0.421682	0.0640734	-6.58124	4.66555e-11	8.10934e-10
ENSG00000121621	1807.79	-0.365948	0.0556088	-6.58075	4.68068e-11	8.12879e-10
ENSG00000138778	5277.9	-0.307509	0.0467697	-6.57496	4.8665e-11	8.4444e-10
ENSG00000125462	111.557	0.945212	0.143814	6.57246	4.94898e-11	8.58031e-10
ENSG00000148484	3054.45	0.338869	0.051624	6.56419	5.23182e-11	9.06307e-10
ENSG00000134363	4317.45	-0.335729	0.0511476	-6.56393	5.2407e-11	9.07086e-10
ENSG00000141337	527.872	-0.583992	0.0890109	-6.5609	5.34834e-11	9.2494e-10
ENSG00000111271	1026.73	-0.451957	0.0688916	-6.5604	5.36623e-11	9.27258e-10
ENSG00000115282	1772.21	0.408619	0.0623273	6.55602	5.52621e-11	9.54102e-10
ENSG00000120697	2417.7	0.351293	0.0535946	6.55464	5.57762e-11	9.62174e-10
ENSG00000133624	3583.57	0.33558	0.0511993	6.55439	5.58709e-11	9.63003e-10
ENSG00000157212	2369.6	0.422638	0.0644993	6.55261	5.65419e-11	9.73756e-10
ENSG00000040933	3001.12	0.354745	0.0541414	6.5522	5.66968e-11	9.75609e-10
ENSG00000111371	9053.61	-0.263667	0.0402615	-6.54886	5.79767e-11	9.96804e-10
ENSG00000113657	2712.79	0.334214	0.0510542	6.54625	5.89979e-11	1.01279e-09
ENSG00000070404	851.756	0.484015	0.0739379	6.54624	5.90045e-11	1.01279e-09
ENSG00000143971	821.801	-0.493044	0.0753311	-6.54503	5.94815e-11	1.02013e-09
ENSG00000186625	914.015	0.463944	0.0708922	6.54436	5.97495e-11	1.02387e-09
ENSG00000163312	581.437	-0.531992	0.0813409	-6.54028	6.14033e-11	1.05134e-09
ENSG00000188177	98.4367	-0.974605	0.149038	-6.53931	6.18017e-11	1.05729e-09
ENSG00000198911	7203.88	0.283694	0.0433838	6.53917	6.18609e-11	1.05742e-09
ENSG00000152193	1694.69	0.382322	0.0584769	6.53801	6.23418e-11	1.06476e-09
ENSG00000184305	1060.62	-0.482118	0.0737602	-6.5363	6.30592e-11	1.07612e-09
ENSG00000162222	576.112	-0.594172	0.090923	-6.53489	6.36563e-11	1.08542e-09
ENSG00000148680	3021.97	0.41982	0.0642467	6.5345	6.38221e-11	1.08734e-09
ENSG00000184985	930.149	-0.465591	0.0712685	-6.5329	6.45063e-11	1.0981e-09
ENSG00000213468	1388.69	0.442846	0.0677908	6.53253	6.46673e-11	1.09993e-09
ENSG00000091592	1329.83	0.490271	0.0750744	6.53047	6.55642e-11	1.11427e-09
ENSG00000131508	5163.88	0.316094	0.0484092	6.52962	6.59352e-11	1.11965e-09
ENSG00000178385	2071.85	0.42085	0.064456	6.52927	6.60923e-11	1.1214e-09
ENSG00000198400	90.3718	-0.993741	0.152259	-6.52663	6.72658e-11	1.14037e-09
ENSG00000088826	1403.51	0.404943	0.0620995	6.52088	6.98968e-11	1.184e-09
ENSG00000116786	3447.67	0.306346	0.0469873	6.51977	7.0417e-11	1.19184e-09
ENSG00000165895	1687.8	0.491081	0.0753868	6.51414	7.31055e-11	1.23633e-09
ENSG00000070159	2007.49	0.403838	0.062012	6.51227	7.40258e-11	1.25087e-09
ENSG00000165259	1024.88	0.486674	0.0747617	6.50967	7.53163e-11	1.27163e-09
ENSG00000070182	301.136	-0.723514	0.111169	-6.50822	7.60461e-11	1.2829e-09
ENSG00000165661	2867.47	0.32539	0.0500315	6.5037	7.83665e-11	1.32097e-09
ENSG00000121210	2353.85	0.445025	0.0684598	6.50053	8.0036e-11	1.34801e-09
ENSG00000135451	1638.92	-0.421787	0.0648977	-6.49926	8.07164e-11	1.35836e-09
ENSG00000122779	3220.73	0.340462	0.0523964	6.49782	8.14903e-11	1.37027e-09
ENSG00000092931	1071.58	-0.429376	0.0660819	-6.49764	8.15882e-11	1.3708e-09
ENSG00000169032	5152.8	0.32742	0.0503919	6.49747	8.16828e-11	1.37128e-09
ENSG00000169410	2129.33	-0.343734	0.0529291	-6.49424	8.34557e-11	1.3999e-09
ENSG00000176641	434.147	0.608554	0.0937251	6.49297	8.41584e-11	1.41054e-09
ENSG00000075884	144.259	-0.868928	0.134065	-6.48141	9.08695e-11	1.52179e-09
ENSG00000170946	1570.78	0.412264	0.0636142	6.4807	9.12982e-11	1.52773e-09
ENSG00000120833	743.262	-0.508395	0.0784837	-6.47772	9.31207e-11	1.55696e-09
ENSG00000142794	700.147	0.508029	0.078447	6.47608	9.41373e-11	1.57269e-09
ENSG00000180914	145.117	-0.856643	0.132287	-6.47562	9.44236e-11	1.57577e-09
ENSG00000227354	68.7187	-1.0073	0.155554	-6.47554	9.44745e-11	1.57577e-09
ENSG00000117419	5385.71	0.315878	0.0487901	6.47423	9.52979e-11	1.58822e-09
ENSG00000134569	1020.17	0.432234	0.066769	6.47357	9.57169e-11	1.59392e-09
ENSG00000118263	1761.98	-0.372761	0.0575866	-6.47306	9.60403e-11	1.59802e-09
ENSG00000001084	2657.24	0.332397	0.0513953	6.46746	9.96662e-11	1.65701e-09
ENSG00000156273	5233.22	-0.323987	0.0501112	-6.46537	1.01054e-10	1.67873e-09
ENSG00000143815	5679	-0.312477	0.0483493	-6.4629	1.02715e-10	1.70495e-09
ENSG00000012660	6719.85	0.279951	0.0433346	6.46022	1.04548e-10	1.73398e-09
ENSG00000106404	361.938	-0.619027	0.0959073	-6.45443	1.08625e-10	1.80016e-09
ENSG00000157240	1359.79	0.402285	0.0623389	6.4532	1.09512e-10	1.81341e-09
ENSG00000090020	2435.72	0.373475	0.0578785	6.45274	1.09846e-10	1.81748e-09
ENSG00000152217	1581.82	-0.400395	0.0620958	-6.44803	1.13316e-10	1.87339e-09
ENSG00000198793	8229.08	0.271565	0.0421271	6.44632	1.14596e-10	1.89304e-09
ENSG00000257842	372.195	-0.628704	0.0975397	-6.44563	1.15123e-10	1.90022e-09
ENSG00000223725	114.274	-0.916753	0.142351	-6.44011	1.19385e-10	1.96899e-09
ENSG00000077238	514.451	0.555007	0.0862001	6.43859	1.20588e-10	1.98724e-09
ENSG00000133302	4529.13	0.356094	0.0553175	6.43728	1.21635e-10	2.0029e-09
ENSG00000174106	3246.6	0.355635	0.0552619	6.43544	1.23119e-10	2.02573e-09
ENSG00000063601	3095.82	0.310984	0.048327	6.435	1.23472e-10	2.02991e-09
ENSG00000146576	1529.78	0.388003	0.0603106	6.43341	1.24774e-10	2.04968e-09
ENSG00000265264	551.218	-0.549844	0.0854752	-6.43278	1.2529e-10	2.05653e-09
ENSG00000228222	1825.54	0.454773	0.0706981	6.4326	1.25438e-10	2.05732e-09
ENSG00000131899	2379.07	0.34931	0.0543164	6.43101	1.2676e-10	2.07735e-09
ENSG00000140022	298.598	0.685662	0.106621	6.43083	1.26907e-10	2.07811e-09
ENSG00000162869	1325.92	0.411978	0.0641156	6.42554	1.31402e-10	2.15002e-09
ENSG00000143473	795.048	-0.478325	0.07449	-6.42132	1.35094e-10	2.20868e-09
ENSG00000203875	3390.44	-0.340084	0.0529656	-6.42086	1.3551e-10	2.21372e-09
ENSG00000168710	7417.34	0.267191	0.0416156	6.42045	1.35876e-10	2.21794e-09
ENSG00000216937	369.924	-0.660547	0.102965	-6.41526	1.4058e-10	2.29292e-09
ENSG00000233654	64.3647	-1.01101	0.157656	-6.41274	1.42929e-10	2.32939e-09
ENSG00000206560	12624.5	-0.2847	0.0444018	-6.41191	1.43704e-10	2.34018e-09
ENSG00000185129	2406.89	-0.34669	0.0540842	-6.4102	1.45327e-10	2.36474e-09
ENSG00000137709	75.6331	-0.980267	0.152926	-6.41007	1.45452e-10	2.36491e-09
ENSG00000179348	653.622	0.513763	0.0801593	6.40927	1.46213e-10	2.37381e-09
ENSG00000170917	146.829	-0.832901	0.129953	-6.40926	1.46229e-10	2.37381e-09
ENSG00000167508	797.648	0.486011	0.0758856	6.40453	1.50835e-10	2.44665e-09
ENSG00000101849	13748.9	-0.251724	0.0393306	-6.40021	1.55161e-10	2.51485e-09
ENSG00000083720	4775.11	0.340666	0.0532673	6.39541	1.60117e-10	2.59314e-09
ENSG00000157184	714.829	-0.542087	0.0848258	-6.3906	1.65239e-10	2.67399e-09
ENSG00000136153	1310.31	-0.408801	0.0639971	-6.38781	1.68281e-10	2.72109e-09
ENSG00000112769	4029.09	0.291414	0.0456224	6.38752	1.68599e-10	2.72411e-09
ENSG00000149292	592.883	-0.534814	0.0837391	-6.38667	1.69536e-10	2.7371e-09
ENSG00000250424	251.007	-0.731527	0.114572	-6.38488	1.71531e-10	2.76715e-09
ENSG00000132256	719.771	0.492145	0.0771144	6.382	1.74788e-10	2.81749e-09
ENSG00000136213	1222.66	0.406385	0.0636965	6.38003	1.77058e-10	2.85185e-09
ENSG00000158023	202.663	-0.770035	0.12078	-6.37555	1.82312e-10	2.93418e-09
ENSG00000167107	665.973	0.535495	0.0840134	6.37392	1.8426e-10	2.96323e-09
ENSG00000081181	836.811	0.466042	0.0731474	6.37128	1.87459e-10	3.01232e-09
ENSG00000013810	5005.77	-0.326102	0.0511847	-6.37108	1.87701e-10	3.01387e-09
ENSG00000151092	2219.38	0.390015	0.0612304	6.36963	1.89483e-10	3.04012e-09
ENSG00000114982	3168.34	0.306849	0.0481763	6.36929	1.89902e-10	3.04448e-09
ENSG00000166974	3517.17	0.314146	0.0493397	6.36699	1.92769e-10	3.08804e-09
ENSG00000271254	747.23	0.490186	0.0769956	6.36641	1.93497e-10	3.09731e-09
ENSG00000257355	97.7752	0.949127	0.149145	6.36377	1.96857e-10	3.14865e-09
ENSG00000196220	983.193	0.513399	0.0807072	6.36125	2.00112e-10	3.19824e-09
ENSG00000198342	107.943	0.918704	0.144474	6.35896	2.03122e-10	3.24383e-09
ENSG00000264247	207.124	-0.75327	0.118488	-6.35734	2.05281e-10	3.27325e-09
ENSG00000100344	969.912	0.443645	0.0697841	6.35738	2.05219e-10	3.27325e-09
ENSG00000099797	4474.93	0.308152	0.0484997	6.35369	2.10208e-10	3.34921e-09
ENSG00000185418	587.653	0.530616	0.083549	6.35095	2.13983e-10	3.40674e-09
ENSG00000235358	56.4501	-1.01339	0.1596	-6.34957	2.15913e-10	3.43481e-09
ENSG00000162599	1095.21	-0.47094	0.0741764	-6.34891	2.16842e-10	3.44694e-09
ENSG00000108582	4987.79	0.275073	0.0433272	6.34874	2.17082e-10	3.4481e-09
ENSG00000255670	75.6571	-0.980776	0.154543	-6.34629	2.20575e-10	3.50088e-09
ENSG00000253719	3951.73	-0.324486	0.0511378	-6.34533	2.21943e-10	3.51989e-09
ENSG00000006468	3182.3	-0.303336	0.047826	-6.34248	2.26095e-10	3.58299e-09
ENSG00000204611	283.693	-0.699642	0.110396	-6.33756	2.33429e-10	3.69637e-09
ENSG00000185052	2142.6	-0.3852	0.0607903	-6.33654	2.34979e-10	3.71807e-09
ENSG00000276700	53.1233	-1.02816	0.162274	-6.33593	2.35919e-10	3.73008e-09
ENSG00000129566	1640.86	0.361928	0.0571502	6.33292	2.40559e-10	3.80053e-09
ENSG00000110721	2324.04	0.411311	0.0649598	6.33177	2.42365e-10	3.82615e-09
ENSG00000188211	1150.9	-0.411351	0.0649799	-6.33043	2.44473e-10	3.85648e-09
ENSG00000164626	516.313	0.608806	0.0961959	6.32881	2.47059e-10	3.89429e-09
ENSG00000136052	948.383	0.462825	0.0731437	6.32762	2.48977e-10	3.92153e-09
ENSG00000109472	404.767	0.639804	0.101126	6.32678	2.50323e-10	3.93788e-09
ENSG00000147133	4683.06	-0.29206	0.0461628	-6.32674	2.50396e-10	3.93788e-09
ENSG00000140691	859.571	-0.495663	0.0783702	-6.32463	2.53833e-10	3.98889e-09
ENSG00000109501	830.711	0.50007	0.0790801	6.32359	2.5556e-10	4.01297e-09
ENSG00000035664	246.233	0.743068	0.117519	6.32297	2.56575e-10	4.02585e-09
ENSG00000156976	6530.18	-0.320889	0.0507606	-6.32162	2.5884e-10	4.0583e-09
ENSG00000107290	4366.88	0.337478	0.0533914	6.32083	2.60166e-10	4.076e-09
ENSG00000248238	2349.86	-0.390693	0.0618342	-6.31839	2.64294e-10	4.13515e-09
ENSG00000165806	1976.22	0.368501	0.0583221	6.31837	2.64342e-10	4.13515e-09
ENSG00000103187	17521.6	0.274316	0.0434307	6.31618	2.68103e-10	4.19082e-09
ENSG00000050426	1219.39	-0.408689	0.0647079	-6.31591	2.68582e-10	4.19512e-09
ENSG00000185238	3802.03	0.332103	0.0526005	6.31368	2.7248e-10	4.25279e-09
ENSG00000121005	1334.08	0.386673	0.0612672	6.31125	2.76793e-10	4.31685e-09
ENSG00000135241	1710.66	0.374582	0.0594036	6.30572	2.86855e-10	4.4704e-09
ENSG00000170006	612.19	0.522887	0.0829427	6.30419	2.89699e-10	4.51131e-09
ENSG00000084444	862.412	0.446403	0.0708314	6.30233	2.93197e-10	4.56234e-09
ENSG00000128294	631.807	0.521646	0.0827838	6.3013	2.95164e-10	4.58948e-09
ENSG00000048342	2063.55	0.340196	0.0539996	6.29998	2.9768e-10	4.62513e-09
ENSG00000277161	1400.93	0.410007	0.0651198	6.2962	3.05039e-10	4.73591e-09
ENSG00000179715	907.076	-0.477071	0.0757783	-6.29562	3.0617e-10	4.74989e-09
ENSG00000154162	8125.44	-0.36981	0.0587584	-6.29374	3.09913e-10	4.80434e-09
ENSG00000117748	2165.82	0.333801	0.0530385	6.29357	3.1025e-10	4.80597e-09
ENSG00000169330	231.497	-0.742713	0.118018	-6.29323	3.1093e-10	4.81289e-09
ENSG00000227681	70.7979	-1.00116	0.159244	-6.28695	3.23771e-10	5.00791e-09
ENSG00000176624	2278.52	-0.362451	0.0577007	-6.28157	3.35161e-10	5.18019e-09
ENSG00000198185	110.588	-0.899176	0.143152	-6.28127	3.35818e-10	5.18647e-09
ENSG00000157470	718.504	0.495413	0.0788747	6.28101	3.36372e-10	5.19114e-09
ENSG00000198198	3689.96	0.338607	0.0539294	6.27871	3.41389e-10	5.26463e-09
ENSG00000120837	1129.18	-0.412579	0.0657221	-6.27762	3.43793e-10	5.29775e-09
ENSG00000107104	3810.47	-0.310529	0.049494	-6.27408	3.51718e-10	5.41582e-09
ENSG00000119004	2375.97	0.330207	0.052634	6.27365	3.52678e-10	5.42656e-09
ENSG00000089916	4475.74	0.286297	0.0456459	6.27214	3.56124e-10	5.4755e-09
ENSG00000186952	70.0368	-0.988399	0.157762	-6.26514	3.72481e-10	5.71849e-09
ENSG00000186591	5762.5	0.287046	0.0458161	6.26517	3.72425e-10	5.71849e-09
ENSG00000233822	1616.77	-0.452757	0.0723037	-6.26188	3.80363e-10	5.83516e-09
ENSG00000120899	214.413	-0.728808	0.116476	-6.25715	3.92067e-10	6.01024e-09
ENSG00000124160	4216.24	-0.280758	0.0449016	-6.25273	4.0334e-10	6.17846e-09
ENSG00000131096	28.3759	-1.00761	0.161252	-6.24865	4.14003e-10	6.3371e-09
ENSG00000170581	1673.13	0.350995	0.0561882	6.24677	4.19026e-10	6.40924e-09
ENSG00000157851	2378.01	0.332847	0.0533146	6.24307	4.29064e-10	6.55792e-09
ENSG00000197603	3465.28	0.32829	0.052587	6.24279	4.29828e-10	6.56474e-09
ENSG00000168461	1375.49	0.411553	0.0659636	6.2391	4.40105e-10	6.71672e-09
ENSG00000246350	83.2254	-0.951206	0.152473	-6.23853	4.417e-10	6.73609e-09
ENSG00000132016	149.314	-0.825655	0.132389	-6.23658	4.47227e-10	6.81534e-09
ENSG00000200156	167.903	-0.836389	0.134129	-6.23572	4.49717e-10	6.84823e-09
ENSG00000277877	459.147	-0.569087	0.091329	-6.23118	4.62946e-10	7.04448e-09
ENSG00000158560	900.927	0.471004	0.0756299	6.22774	4.73204e-10	7.19528e-09
ENSG00000130518	155.277	0.862755	0.13861	6.22435	4.83548e-10	7.34716e-09
ENSG00000108557	9557.67	-0.266625	0.0428469	-6.22273	4.88573e-10	7.4126e-09
ENSG00000236383	100.634	0.917927	0.14751	6.22281	4.88328e-10	7.4126e-09
ENSG00000115919	5225.68	0.329698	0.0529867	6.22228	4.89986e-10	7.42857e-09
ENSG00000120756	1040.89	0.447907	0.0719895	6.22183	4.91395e-10	7.44447e-09
ENSG00000038945	2653.99	-0.420753	0.0676485	-6.21969	4.98128e-10	7.54095e-09
ENSG00000069493	150.154	-0.821772	0.132175	-6.21732	5.05726e-10	7.65035e-09
ENSG00000197694	15527.6	0.265333	0.0426841	6.2162	5.09327e-10	7.69919e-09
ENSG00000056277	1301.42	0.417043	0.0670959	6.21562	5.11214e-10	7.72205e-09
ENSG00000088035	1423.21	0.383934	0.0618085	6.21167	5.24253e-10	7.91323e-09
ENSG00000246695	439.861	-0.550803	0.0886937	-6.21018	5.29245e-10	7.98275e-09
ENSG00000187676	1929.69	0.378848	0.0610068	6.20992	5.301e-10	7.9898e-09
ENSG00000178913	3100.37	-0.34283	0.0552172	-6.20875	5.3406e-10	8.04363e-09
ENSG00000018699	2659.48	0.337025	0.0543038	6.20629	5.42494e-10	8.16469e-09
ENSG00000169738	764.009	0.484446	0.0780599	6.20608	5.43216e-10	8.1696e-09
ENSG00000213759	133.667	-0.842266	0.135748	-6.20464	5.48233e-10	8.23905e-09
ENSG00000164574	4073.41	0.28497	0.0459403	6.20304	5.53811e-10	8.31683e-09
ENSG00000137269	943.814	0.472276	0.0761715	6.20016	5.64047e-10	8.46439e-09
ENSG00000170779	2136.16	-0.366191	0.0590726	-6.199	5.68237e-10	8.52107e-09
ENSG00000177888	3072.21	0.357262	0.0576667	6.19529	5.81771e-10	8.7177e-09
ENSG00000183208	310.731	0.650607	0.10502	6.19509	5.82516e-10	8.72253e-09
ENSG00000167173	1882.56	0.366569	0.0592029	6.19174	5.9502e-10	8.9033e-09
ENSG00000115392	6276.22	0.319805	0.0516608	6.19048	5.99811e-10	8.9685e-09
ENSG00000103037	1134.28	0.415861	0.0671912	6.18921	6.04664e-10	9.03453e-09
ENSG00000196071	520.207	0.613637	0.0991655	6.18801	6.09293e-10	9.09711e-09
ENSG00000135801	3705.88	0.295499	0.0477909	6.18316	6.28294e-10	9.37401e-09
ENSG00000172071	1439.16	0.413734	0.0669245	6.1821	6.32546e-10	9.43064e-09
ENSG00000065320	452.823	0.589845	0.0954367	6.18048	6.39056e-10	9.52082e-09
ENSG00000151923	5967.25	-0.253854	0.0410789	-6.17967	6.42343e-10	9.56289e-09
ENSG00000185112	174.043	0.80224	0.129857	6.17789	6.49653e-10	9.66476e-09
ENSG00000124225	7126.25	0.260442	0.0421602	6.17743	6.51542e-10	9.68589e-09
ENSG00000229715	64.4054	0.988285	0.160094	6.17314	6.6945e-10	9.94494e-09
ENSG00000172081	940.14	-0.450962	0.0730888	-6.17006	6.82653e-10	1.01338e-08
ENSG00000006652	3362.67	-0.327631	0.0531046	-6.16954	6.84869e-10	1.01594e-08
ENSG00000160298	860.136	-0.466	0.075535	-6.16932	6.85841e-10	1.01665e-08
ENSG00000162885	3656.05	0.284208	0.0460856	6.16696	6.96144e-10	1.03118e-08
ENSG00000168916	2637.63	-0.349329	0.0566783	-6.16336	7.12191e-10	1.0542e-08
ENSG00000172940	60.1236	-0.984458	0.159736	-6.16302	7.13724e-10	1.05571e-08
ENSG00000046651	1286.12	-0.378859	0.0614918	-6.16113	7.22289e-10	1.06761e-08
ENSG00000133121	9712.53	-0.301008	0.0488982	-6.15582	7.4691e-10	1.10322e-08
ENSG00000144227	275.011	0.66852	0.108661	6.15234	7.63486e-10	1.12689e-08
ENSG00000049192	382.572	-0.611826	0.0994497	-6.15212	7.64551e-10	1.12766e-08
ENSG00000114315	1565.75	-0.396037	0.0643847	-6.1511	7.69476e-10	1.13411e-08
ENSG00000104885	4412.57	0.278816	0.0453663	6.14588	7.95224e-10	1.17122e-08
ENSG00000246090	83.6396	-0.922011	0.150026	-6.14566	7.96316e-10	1.172e-08
ENSG00000116704	2944.58	0.321153	0.0522626	6.14499	7.997e-10	1.17611e-08
ENSG00000068097	1961.05	0.334272	0.0543984	6.14488	8.00248e-10	1.17611e-08
ENSG00000198453	726.266	0.498245	0.0810871	6.14457	8.01803e-10	1.17756e-08
ENSG00000026103	359.825	0.625339	0.101779	6.14409	8.04215e-10	1.18026e-08
ENSG00000164258	3989.51	0.310552	0.0505514	6.14329	8.083e-10	1.18541e-08
ENSG00000173611	1655.76	0.435004	0.0708702	6.13804	8.3545e-10	1.22436e-08
ENSG00000214954	504.736	0.599092	0.0976091	6.13767	8.37422e-10	1.22638e-08
ENSG00000175309	1783.71	0.34739	0.0566184	6.13565	8.4814e-10	1.24119e-08
ENSG00000235481	106.431	-0.887423	0.144758	-6.13039	8.76627e-10	1.28197e-08
ENSG00000163320	4564.96	-0.296477	0.0483639	-6.13012	8.78139e-10	1.28328e-08
ENSG00000134982	2525.36	0.383192	0.0625278	6.12835	8.87944e-10	1.29577e-08
ENSG00000133835	5054.91	0.264751	0.0432004	6.12844	8.87468e-10	1.29577e-08
ENSG00000135108	3334.64	0.312432	0.0510004	6.12608	9.00726e-10	1.31349e-08
ENSG00000155324	817.722	0.497957	0.0812952	6.1253	9.05133e-10	1.31899e-08
ENSG00000130304	1797.03	-0.369436	0.0603472	-6.12185	9.24979e-10	1.34696e-08
ENSG00000213742	755.213	-0.466811	0.0762562	-6.12162	9.26301e-10	1.34793e-08
ENSG00000162129	4465.36	0.277981	0.0454209	6.12012	9.35056e-10	1.35972e-08
ENSG00000163956	3259.46	0.314967	0.0514802	6.1182	9.46361e-10	1.37519e-08
ENSG00000260917	132.572	-0.831034	0.135851	-6.11723	9.52152e-10	1.38263e-08
ENSG00000276043	11574.8	0.234341	0.0383124	6.11657	9.5608e-10	1.38736e-08
ENSG00000144369	1085.13	0.416873	0.0681582	6.11625	9.58001e-10	1.38917e-08
ENSG00000071205	3877.91	0.338452	0.0553382	6.11607	9.59088e-10	1.38977e-08
ENSG00000166004	3795.6	0.282436	0.0461841	6.11544	9.62926e-10	1.39435e-08
ENSG00000070476	4395.31	0.266074	0.0435191	6.11396	9.71883e-10	1.40634e-08
ENSG00000108669	2343.64	0.401622	0.0657019	6.1128	9.78988e-10	1.41562e-08
ENSG00000136122	610.145	-0.486209	0.0795782	-6.10982	9.97437e-10	1.44129e-08
ENSG00000179766	45.044	-0.991596	0.162303	-6.10954	9.9919e-10	1.44282e-08
ENSG00000205913	164.517	-0.807436	0.132189	-6.10818	1.00772e-09	1.45412e-08
ENSG00000047644	1455.64	-0.427572	0.0700013	-6.10806	1.00849e-09	1.4542e-08
ENSG00000117461	258.812	-0.695276	0.113853	-6.10677	1.01666e-09	1.46497e-08
ENSG00000155099	1436.92	0.363752	0.0595743	6.10586	1.0225e-09	1.47235e-08
ENSG00000133065	3660.29	0.298336	0.0488692	6.10479	1.02937e-09	1.48122e-08
ENSG00000185088	2269.08	0.341565	0.055954	6.10438	1.03198e-09	1.48394e-08
ENSG00000260869	61.5586	-0.962723	0.157726	-6.10377	1.03598e-09	1.48865e-08
ENSG00000247828	1155.39	0.431879	0.0707818	6.10155	1.05045e-09	1.5084e-08
ENSG00000065833	5218.28	0.329676	0.0540676	6.09748	1.07751e-09	1.54618e-08
ENSG00000112149	373.32	0.595918	0.0977362	6.09721	1.07938e-09	1.54779e-08
ENSG00000135315	815.263	0.468623	0.076886	6.09504	1.09413e-09	1.56785e-08
ENSG00000077232	3861.98	0.289538	0.047512	6.094	1.10127e-09	1.57699e-08
ENSG00000188529	9413.29	-0.240596	0.0394872	-6.09301	1.1081e-09	1.58567e-08
ENSG00000165475	534.171	0.548188	0.0899822	6.09218	1.11382e-09	1.59164e-08
ENSG00000173894	2105.12	0.378907	0.0621949	6.09225	1.11338e-09	1.59164e-08
ENSG00000150760	12225.5	-0.257611	0.0422901	-6.09151	1.11853e-09	1.59727e-08
ENSG00000214617	479.088	0.549337	0.0901879	6.09102	1.12191e-09	1.60099e-08
ENSG00000116133	9565.78	0.276362	0.0453731	6.09088	1.12294e-09	1.60136e-08
ENSG00000226380	4435.09	0.340572	0.0559223	6.09008	1.12852e-09	1.6082e-08
ENSG00000260126	181.275	-0.789784	0.129711	-6.08881	1.13754e-09	1.61994e-08
ENSG00000168675	345.418	-0.617313	0.101483	-6.08291	1.18019e-09	1.67951e-08
ENSG00000138193	2703.12	0.393497	0.0647187	6.08012	1.20092e-09	1.70666e-08
ENSG00000229848	83.1791	-0.928631	0.152732	-6.08015	1.20073e-09	1.70666e-08
ENSG00000147408	796.991	-0.457482	0.0752562	-6.079	1.20936e-09	1.71748e-08
ENSG00000148481	1601.19	0.367246	0.060416	6.07863	1.21216e-09	1.72027e-08
ENSG00000175395	192.27	-0.728658	0.119881	-6.07817	1.2156e-09	1.72396e-08
ENSG00000110427	6224.95	-0.260508	0.0428804	-6.07523	1.23814e-09	1.75473e-08
ENSG00000175193	1743.27	0.356341	0.0586561	6.07509	1.23916e-09	1.75497e-08
ENSG00000103544	4365.17	0.32747	0.0539135	6.07399	1.24768e-09	1.76583e-08
ENSG00000182054	814.925	0.467849	0.0770464	6.0723	1.26091e-09	1.78211e-08
ENSG00000179588	1015.21	0.436275	0.0718467	6.0723	1.26091e-09	1.78211e-08
ENSG00000185100	217.634	-0.724701	0.119422	-6.06843	1.29164e-09	1.82429e-08
ENSG00000171729	649.934	0.510517	0.0841849	6.06423	1.32584e-09	1.87132e-08
ENSG00000112877	1904.62	0.329719	0.0543824	6.06297	1.33627e-09	1.88346e-08
ENSG00000120093	1218.21	-0.38374	0.0632921	-6.06299	1.33615e-09	1.88346e-08
ENSG00000139370	1295.97	0.386827	0.0638106	6.0621	1.34354e-09	1.89241e-08
ENSG00000198081	365.125	-0.593234	0.0978819	-6.06071	1.35523e-09	1.90758e-08
ENSG00000125834	4019.91	0.288766	0.0476571	6.05923	1.36774e-09	1.92387e-08
ENSG00000259485	227.542	-0.696231	0.114914	-6.0587	1.37229e-09	1.92896e-08
ENSG00000074047	4395.54	-0.277621	0.0458317	-6.0574	1.3834e-09	1.94326e-08
ENSG00000175711	1919.55	-0.342618	0.0565697	-6.05657	1.39058e-09	1.95201e-08
ENSG00000089639	656.067	0.492432	0.0813097	6.05625	1.39334e-09	1.95455e-08
ENSG00000173456	2197.47	-0.353334	0.0583477	-6.05568	1.3983e-09	1.96018e-08
ENSG00000183098	11185.8	-0.585632	0.0967119	-6.05543	1.40042e-09	1.96183e-08
ENSG00000178974	2164.45	0.384499	0.0635315	6.05209	1.42974e-09	2.00154e-08
ENSG00000172922	1943.54	0.342582	0.0566147	6.05112	1.43842e-09	2.01233e-08
ENSG00000008086	1042.17	0.466922	0.077167	6.0508	1.44127e-09	2.01483e-08
ENSG00000103707	951.689	0.417455	0.0689929	6.0507	1.44216e-09	2.01483e-08
ENSG00000116678	284.17	-0.654212	0.108127	-6.0504	1.44485e-09	2.01619e-08
ENSG00000263711	3085.44	0.367499	0.0607399	6.05038	1.44508e-09	2.01619e-08
ENSG00000162413	5764.94	-0.263302	0.0435321	-6.04845	1.46248e-09	2.03908e-08
ENSG00000126091	4246.81	0.325335	0.0537995	6.04717	1.47416e-09	2.05398e-08
ENSG00000249572	161.738	-0.788276	0.130365	-6.0467	1.47845e-09	2.05856e-08
ENSG00000223473	87.0551	-0.901179	0.149043	-6.04644	1.48083e-09	2.06049e-08
ENSG00000114698	461.471	0.558618	0.0924091	6.04506	1.49357e-09	2.07682e-08
ENSG00000145012	10789.8	-0.299659	0.0495743	-6.04464	1.49744e-09	2.08079e-08
ENSG00000134013	6310.65	0.260369	0.0430866	6.04293	1.51338e-09	2.10011e-08
ENSG00000100075	2067.55	0.401554	0.0664495	6.043	1.51277e-09	2.10011e-08
ENSG00000183814	2174.82	0.368803	0.0610316	6.04281	1.51449e-09	2.10024e-08
ENSG00000140545	1268.3	0.373206	0.0617702	6.04185	1.52359e-09	2.11003e-08
ENSG00000261824	1422.26	-0.374657	0.0620104	-6.04185	1.52356e-09	2.11003e-08
ENSG00000152284	401.766	0.60127	0.099542	6.04037	1.53761e-09	2.12803e-08
ENSG00000256955	121.367	-0.858818	0.142215	-6.03886	1.55208e-09	2.14661e-08
ENSG00000164048	1762.66	0.35833	0.0593476	6.03782	1.56207e-09	2.15898e-08
ENSG00000197050	980.749	0.408277	0.067623	6.03754	1.5648e-09	2.16131e-08
ENSG00000123472	2333.05	0.306809	0.0508281	6.03621	1.57771e-09	2.17769e-08
ENSG00000188559	2188.83	0.355397	0.058897	6.03421	1.59745e-09	2.20346e-08
ENSG00000175354	2433.2	0.360602	0.0597612	6.03404	1.59907e-09	2.20422e-08
ENSG00000175792	4332.88	-0.298487	0.0494802	-6.03244	1.61498e-09	2.22466e-08
ENSG00000179399	381.112	0.621672	0.103099	6.02984	1.64122e-09	2.2593e-08
ENSG00000137575	4951.76	0.266799	0.0442604	6.02795	1.66056e-09	2.28441e-08
ENSG00000226043	3076.69	-0.388096	0.0643924	-6.02704	1.66988e-09	2.29569e-08
ENSG00000147459	12526.3	-0.238936	0.039647	-6.02658	1.6747e-09	2.3008e-08
ENSG00000267740	46.657	-0.976954	0.162125	-6.02592	1.6815e-09	2.3086e-08
ENSG00000263818	46.5661	-0.974709	0.161821	-6.02337	1.70818e-09	2.34367e-08
ENSG00000105928	1156.3	0.404039	0.0670955	6.02185	1.72438e-09	2.36432e-08
ENSG00000235590	1869.78	0.343226	0.057048	6.01644	1.78298e-09	2.44305e-08
ENSG00000154928	3729.77	-0.274517	0.0456514	-6.01332	1.81759e-09	2.48882e-08
ENSG00000159256	1791.7	0.347775	0.0578527	6.01139	1.8394e-09	2.51702e-08
ENSG00000121057	3772.84	0.305643	0.0508452	6.01125	1.84099e-09	2.51752e-08
ENSG00000185404	1946.98	0.332155	0.0552584	6.01093	1.84464e-09	2.52084e-08
ENSG00000148942	136.059	-0.819345	0.136328	-6.01008	1.85426e-09	2.53232e-08
ENSG00000228638	71.139	-0.92705	0.154409	-6.00384	1.927e-09	2.62992e-08
ENSG00000143344	3348.51	0.401868	0.0669367	6.0037	1.92873e-09	2.63053e-08
ENSG00000168280	1071.9	0.445495	0.0742223	6.00217	1.94701e-09	2.65196e-08
ENSG00000090861	10292.5	0.247584	0.0412491	6.00218	1.94683e-09	2.65196e-08
ENSG00000146729	2811.96	0.289633	0.0482577	6.0018	1.95146e-09	2.65628e-08
ENSG00000182175	161.059	0.77742	0.129554	6.00074	1.96418e-09	2.67183e-08
ENSG00000009780	680.97	0.460052	0.0766811	5.99955	1.97867e-09	2.68977e-08
ENSG00000134256	40.8662	-0.977024	0.162866	-5.99895	1.98597e-09	2.69792e-08
ENSG00000112033	1462.04	0.387936	0.0646976	5.99613	2.02071e-09	2.7433e-08
ENSG00000276550	2757.85	0.329085	0.0548989	5.99438	2.04263e-09	2.77124e-08
ENSG00000168813	3861.57	0.282702	0.0471636	5.99407	2.04647e-09	2.77463e-08
ENSG00000080819	3783.31	-0.296025	0.0493987	-5.99257	2.06545e-09	2.79853e-08
ENSG00000026508	44887.9	-0.212596	0.0354894	-5.99041	2.09314e-09	2.83418e-08
ENSG00000224635	636.068	-0.551024	0.0920148	-5.98843	2.11879e-09	2.86702e-08
ENSG00000105397	4426.15	0.26465	0.0442604	5.97937	2.24004e-09	3.02912e-08
ENSG00000114861	2043.04	-0.403743	0.0675265	-5.97904	2.2446e-09	3.0333e-08
ENSG00000136938	7159.41	-0.254453	0.0425834	-5.97541	2.29506e-09	3.09945e-08
ENSG00000140015	234.462	-0.683541	0.114397	-5.97517	2.29845e-09	3.102e-08
ENSG00000178397	620.428	0.497733	0.0833649	5.97054	2.3647e-09	3.18725e-08
ENSG00000101079	2333.23	0.311825	0.0522265	5.97063	2.36339e-09	3.18725e-08
ENSG00000116560	26076.6	-0.222234	0.0372339	-5.96859	2.39316e-09	3.22351e-08
ENSG00000172469	1026.93	0.408701	0.0685016	5.9663	2.42697e-09	3.26692e-08
ENSG00000129691	2673.35	0.293151	0.0491417	5.96542	2.44011e-09	3.28032e-08
ENSG00000111647	3164.81	0.332056	0.0556634	5.96543	2.43983e-09	3.28032e-08
ENSG00000186409	1479.22	0.444654	0.0745439	5.965	2.44635e-09	3.28657e-08
ENSG00000102900	5268.76	0.263328	0.0441496	5.96444	2.45471e-09	3.29567e-08
ENSG00000082126	621.117	-0.47432	0.0795685	-5.96115	2.5047e-09	3.3606e-08
ENSG00000149930	3124.42	-0.319534	0.0536247	-5.95871	2.54242e-09	3.40899e-08
ENSG00000162999	108.253	-0.874382	0.146751	-5.95828	2.54901e-09	3.41561e-08
ENSG00000253642	7980.61	-0.294016	0.0493508	-5.95767	2.55854e-09	3.42615e-08
ENSG00000143437	2163.18	0.330853	0.055547	5.95627	2.5806e-09	3.45346e-08
ENSG00000102466	192.009	-0.740593	0.124363	-5.95511	2.59895e-09	3.47576e-08
ENSG00000104936	919.374	-0.415068	0.069716	-5.9537	2.62153e-09	3.50368e-08
ENSG00000000457	1069.62	0.400627	0.0672971	5.95311	2.63099e-09	3.51406e-08
ENSG00000248905	11281.3	-0.241544	0.0405798	-5.95232	2.64364e-09	3.52867e-08
ENSG00000231770	92.7789	-0.875133	0.147065	-5.95066	2.67065e-09	3.56242e-08
ENSG00000073849	2402.25	-0.314193	0.0528202	-5.94835	2.70862e-09	3.61074e-08
ENSG00000117450	18837.6	0.249293	0.0419108	5.94818	2.7114e-09	3.61211e-08
ENSG00000154447	3739.88	0.383363	0.0645091	5.94279	2.8022e-09	3.73066e-08
ENSG00000147383	1259.17	0.385651	0.0648977	5.94244	2.80804e-09	3.73603e-08
ENSG00000126903	1263.7	0.37441	0.0630235	5.9408	2.83636e-09	3.77128e-08
ENSG00000176438	1930.89	-0.325616	0.0548191	-5.93983	2.8531e-09	3.7911e-08
ENSG00000230333	47.7962	-0.962325	0.16206	-5.93808	2.88378e-09	3.82941e-08
ENSG00000177548	1211.48	0.388007	0.0653506	5.93731	2.89732e-09	3.8449e-08
ENSG00000144583	311.326	-0.636531	0.107236	-5.9358	2.9241e-09	3.87795e-08
ENSG00000120437	2496.48	0.306976	0.0517201	5.93534	2.93239e-09	3.88645e-08
ENSG00000112367	671.789	0.463585	0.0781623	5.93106	3.00982e-09	3.98652e-08
ENSG00000183666	1756.99	0.353765	0.0596497	5.93071	3.0162e-09	3.99241e-08
ENSG00000159164	2423.56	0.31652	0.0533719	5.93047	3.02061e-09	3.99568e-08
ENSG00000103404	3106.99	0.312919	0.0527698	5.92989	3.03139e-09	4.00737e-08
ENSG00000275131	391.544	0.620035	0.104583	5.92862	3.0549e-09	4.03587e-08
ENSG00000147854	4855.27	0.348922	0.0588803	5.92595	3.10491e-09	4.09669e-08
ENSG00000067365	964.725	0.40936	0.0690786	5.926	3.104e-09	4.09669e-08
ENSG00000260920	154.063	-0.767041	0.129592	-5.91888	3.24142e-09	4.27135e-08
ENSG00000154734	1227.06	-0.417486	0.0705335	-5.91898	3.23953e-09	4.27135e-08
ENSG00000116731	5185.33	0.270432	0.0456914	5.91867	3.24557e-09	4.2741e-08
ENSG00000005249	2725.82	0.341042	0.0576282	5.91798	3.25924e-09	4.28936e-08
ENSG00000149679	631.071	0.473291	0.0799815	5.91751	3.26847e-09	4.29877e-08
ENSG00000133740	911.566	-0.42332	0.0715466	-5.9167	3.28461e-09	4.31724e-08
ENSG00000144647	1056.23	0.401491	0.0678747	5.91518	3.31509e-09	4.35454e-08
ENSG00000260423	167.839	-0.751955	0.127165	-5.91323	3.3547e-09	4.40376e-08
ENSG00000138101	2459.64	0.359423	0.0607842	5.9131	3.35729e-09	4.40436e-08
ENSG00000164532	576.754	0.50099	0.0847592	5.91075	3.40556e-09	4.46485e-08
ENSG00000199377	212.103	-0.754143	0.127708	-5.90519	3.52234e-09	4.61502e-08
ENSG00000106049	4197.9	0.324804	0.0550192	5.90347	3.55934e-09	4.66054e-08
ENSG00000099194	28471.3	0.247255	0.0418878	5.90279	3.5741e-09	4.67691e-08
ENSG00000152061	6207.59	-0.346792	0.0587906	-5.89877	3.6623e-09	4.78928e-08
ENSG00000173599	1815.64	0.343339	0.0582072	5.89856	3.66682e-09	4.79216e-08
ENSG00000138771	2565.71	-0.298818	0.0506805	-5.89611	3.72167e-09	4.86077e-08
ENSG00000100578	2686.85	-0.315446	0.0535038	-5.89577	3.72948e-09	4.86789e-08
ENSG00000139517	945.672	0.41362	0.0701721	5.89436	3.76132e-09	4.90635e-08
ENSG00000250241	87.1704	-0.88295	0.149854	-5.89209	3.81346e-09	4.97036e-08
ENSG00000127955	1421.92	0.443399	0.0752543	5.89201	3.81521e-09	4.97036e-08
ENSG00000260144	33.687	-0.957196	0.162531	-5.88933	3.8777e-09	5.04859e-08
ENSG00000143228	3238.9	-0.293287	0.0498024	-5.88901	3.88516e-09	5.05512e-08
ENSG00000268350	275.735	-0.677619	0.115093	-5.88755	3.91954e-09	5.09664e-08
ENSG00000155886	1030.16	-0.444659	0.0755509	-5.88556	3.96715e-09	5.15529e-08
ENSG00000084710	387.08	0.568633	0.0966298	5.88465	3.98896e-09	5.18039e-08
ENSG00000144681	1514.44	0.38096	0.0647495	5.8836	4.01449e-09	5.21026e-08
ENSG00000116473	4467.37	0.312742	0.0531595	5.88308	4.02697e-09	5.22317e-08
ENSG00000185324	1722.89	0.364209	0.061935	5.88051	4.08995e-09	5.30153e-08
ENSG00000248973	488.988	-0.55615	0.0946334	-5.87689	4.18052e-09	5.41553e-08
ENSG00000166912	2045.77	0.309926	0.0527525	5.87511	4.22573e-09	5.47067e-08
ENSG00000185215	1445.25	0.355365	0.060529	5.87099	4.332e-09	5.60472e-08
ENSG00000230424	307.411	0.628635	0.107099	5.86968	4.36646e-09	5.64578e-08
ENSG00000112984	3887.55	-0.352341	0.0600388	-5.86856	4.39603e-09	5.68046e-08
ENSG00000258561	175.109	-0.801558	0.136591	-5.86831	4.40261e-09	5.6854e-08
ENSG00000028116	2592.86	0.319676	0.05448	5.86776	4.41716e-09	5.70062e-08
ENSG00000154678	25749.4	-0.273206	0.046598	-5.86305	4.54447e-09	5.86127e-08
ENSG00000164219	3013.98	0.32039	0.0546527	5.8623	4.56505e-09	5.88413e-08
ENSG00000187801	334.413	-0.594958	0.101503	-5.86151	4.58675e-09	5.90841e-08
ENSG00000111445	2779.84	0.313819	0.0535415	5.86122	4.59489e-09	5.9152e-08
ENSG00000134996	696.626	0.466457	0.0795895	5.86079	4.60669e-09	5.92669e-08
ENSG00000100991	7226.53	0.253639	0.0432831	5.86001	4.62844e-09	5.95098e-08
ENSG00000146278	709.42	0.464777	0.0793234	5.85927	4.64904e-09	5.97301e-08
ENSG00000164877	1642.58	0.375523	0.0640913	5.85919	4.65136e-09	5.97301e-08
ENSG00000119408	2711.54	-0.294538	0.0502747	-5.85856	4.66891e-09	5.99182e-08
ENSG00000006695	3843.83	0.301733	0.051506	5.85821	4.67874e-09	6.0007e-08
ENSG00000130821	4542.06	0.267968	0.0457606	5.85585	4.74562e-09	6.08271e-08
ENSG00000176406	187.188	-0.738937	0.126241	-5.85341	4.816e-09	6.16909e-08
ENSG00000184939	908.797	0.422751	0.0722505	5.85118	4.8811e-09	6.24859e-08
ENSG00000130772	420.495	-0.550348	0.0941039	-5.84831	4.96603e-09	6.35337e-08
ENSG00000231605	108.629	-0.836161	0.142979	-5.84813	4.97134e-09	6.35623e-08
ENSG00000145949	69.5978	-0.915846	0.156612	-5.84787	4.97902e-09	6.36211e-08
ENSG00000128513	2728.71	0.298996	0.051133	5.84742	4.99247e-09	6.37536e-08
ENSG00000164938	295.055	0.636197	0.10881	5.84685	5.00959e-09	6.39327e-08
ENSG00000165757	89.1885	0.873101	0.149334	5.84665	5.01584e-09	6.39728e-08
ENSG00000088538	132.774	-0.805279	0.137757	-5.84567	5.04539e-09	6.431e-08
ENSG00000172493	3251.82	0.321879	0.0550685	5.84506	5.06385e-09	6.45055e-08
ENSG00000156787	1615.66	0.345849	0.0591984	5.84219	5.15175e-09	6.55847e-08
ENSG00000269113	495.321	-0.539262	0.092366	-5.83832	5.27293e-09	6.70861e-08
ENSG00000226562	908.8	-0.415625	0.0711944	-5.83789	5.28655e-09	6.7218e-08
ENSG00000104320	5855.99	0.253757	0.0434829	5.83578	5.35406e-09	6.80063e-08
ENSG00000132002	6187.27	0.295524	0.0506403	5.83574	5.35514e-09	6.80063e-08
ENSG00000067992	550.49	0.49787	0.0853211	5.83525	5.37095e-09	6.81652e-08
ENSG00000164104	3900.98	-0.31154	0.0534016	-5.83391	5.41434e-09	6.86736e-08
ENSG00000198901	7354.92	-0.273464	0.0468844	-5.83272	5.45294e-09	6.91208e-08
ENSG00000124209	4190.29	0.273876	0.0469618	5.83188	5.4806e-09	6.94288e-08
ENSG00000111424	2067.43	0.323052	0.0554211	5.82905	5.57442e-09	7.05741e-08
ENSG00000275405	72.7377	-0.907931	0.155792	-5.82786	5.61443e-09	7.10369e-08
ENSG00000249740	339.426	0.585976	0.100561	5.82705	5.64166e-09	7.13378e-08
ENSG00000107669	5867.9	0.28814	0.0494759	5.82385	5.75081e-09	7.26735e-08
ENSG00000141127	1913.68	0.355125	0.061015	5.8203	5.8743e-09	7.41887e-08
ENSG00000249846	70.7378	-0.905199	0.155576	-5.81837	5.9425e-09	7.5004e-08
ENSG00000184384	10379.6	-0.301512	0.0518387	-5.81635	6.01459e-09	7.58676e-08
ENSG00000106799	1908.58	0.320225	0.0550615	5.81577	6.03565e-09	7.60867e-08
ENSG00000101236	2742.1	0.318257	0.0547297	5.81507	6.06074e-09	7.63565e-08
ENSG00000227063	158.125	-0.792385	0.136267	-5.81495	6.06535e-09	7.63679e-08
ENSG00000181458	166.569	-0.749783	0.128953	-5.81439	6.0854e-09	7.65737e-08
ENSG00000009694	1873.2	-0.361119	0.0621202	-5.81322	6.12824e-09	7.70658e-08
ENSG00000134986	2278.42	0.303504	0.0522116	5.81296	6.13792e-09	7.71406e-08
ENSG00000133422	1774.57	-0.348159	0.0599003	-5.8123	6.16198e-09	7.73958e-08
ENSG00000135473	986.027	-0.420362	0.0723252	-5.81211	6.16904e-09	7.74373e-08
ENSG00000185442	239.103	-0.681358	0.117263	-5.81051	6.22833e-09	7.81341e-08
ENSG00000178802	1102.49	0.377979	0.0650699	5.80882	6.29139e-09	7.88773e-08
ENSG00000137941	1093.34	0.427467	0.0736191	5.80647	6.38021e-09	7.99423e-08
ENSG00000132326	495.308	0.504358	0.0868865	5.80479	6.44458e-09	8.06999e-08
ENSG00000088298	1228.46	0.367398	0.0633184	5.8024	6.53743e-09	8.1813e-08
ENSG00000251138	3154.29	0.324548	0.0560069	5.79478	6.84103e-09	8.55606e-08
ENSG00000156170	2629.95	0.31474	0.0543201	5.79417	6.8659e-09	8.58196e-08
ENSG00000136527	13571.6	-0.218131	0.0376497	-5.79369	6.88584e-09	8.60168e-08
ENSG00000132952	2220.43	0.326246	0.0563128	5.79346	6.89521e-09	8.60817e-08
ENSG00000179104	8266.76	-0.293748	0.0507059	-5.79318	6.90645e-09	8.61265e-08
ENSG00000160161	97.9952	-0.842995	0.145515	-5.79317	6.90714e-09	8.61265e-08
ENSG00000155974	337.034	-0.59988	0.103565	-5.79232	6.94227e-09	8.65123e-08
ENSG00000127720	1072.99	0.422642	0.0730245	5.78767	7.13707e-09	8.88862e-08
ENSG00000115652	3911.68	0.270217	0.0466949	5.78686	7.17146e-09	8.92607e-08
ENSG00000111331	3163.75	0.297362	0.0513887	5.78653	7.18544e-09	8.93808e-08
ENSG00000258825	88.2075	-0.866731	0.149803	-5.78582	7.21584e-09	8.9705e-08
ENSG00000100478	446.708	0.550069	0.0951442	5.78142	7.40724e-09	9.20289e-08
ENSG00000155393	2069.71	0.309543	0.0535607	5.7793	7.50107e-09	9.31387e-08
ENSG00000138231	1479.02	0.37695	0.0652383	5.77805	7.55721e-09	9.37794e-08
ENSG00000160404	251.254	0.650691	0.112656	5.77589	7.65473e-09	9.49325e-08
ENSG00000156650	4202.92	0.345932	0.059895	5.77564	7.66629e-09	9.50188e-08
ENSG00000259248	180.15	-0.766888	0.132826	-5.77363	7.75812e-09	9.60993e-08
ENSG00000198324	457.946	0.548808	0.0950752	5.77235	7.81714e-09	9.67723e-08
ENSG00000259692	4174.61	-0.328354	0.0569066	-5.77006	7.92425e-09	9.80395e-08
ENSG00000251192	510.95	0.507612	0.0879759	5.76989	7.93214e-09	9.80782e-08
ENSG00000267761	2001.56	-0.719491	0.12474	-5.76792	8.02575e-09	9.91764e-08
ENSG00000128272	5103.74	-0.311483	0.0540124	-5.76688	8.07547e-09	9.97311e-08
ENSG00000095319	7349.74	0.25367	0.0440005	5.76517	8.15751e-09	1.00634e-07
ENSG00000139318	5155.5	-0.254672	0.0441743	-5.76515	8.15836e-09	1.00634e-07
ENSG00000124357	1142.18	0.368222	0.0638759	5.76465	8.18288e-09	1.00877e-07
ENSG00000197329	1643.87	0.425794	0.0738696	5.76412	8.2083e-09	1.0113e-07
ENSG00000237037	296.918	0.643064	0.111578	5.76336	8.24554e-09	1.01528e-07
ENSG00000154174	6170.21	-0.246545	0.0427867	-5.76219	8.30289e-09	1.02173e-07
ENSG00000163795	654.402	0.477777	0.082926	5.76148	8.33777e-09	1.02541e-07
ENSG00000124217	885.043	-0.41483	0.0720045	-5.76117	8.35344e-09	1.02673e-07
ENSG00000235180	89.4952	-0.870749	0.151168	-5.76015	8.40374e-09	1.03229e-07
ENSG00000185344	1666.52	-0.326213	0.056644	-5.75901	8.461e-09	1.03871e-07
ENSG00000137288	1265.45	0.361108	0.0627248	5.75702	8.56096e-09	1.05036e-07
ENSG00000103160	1371.34	0.358256	0.0622802	5.75232	8.80248e-09	1.07935e-07
ENSG00000241316	2104.04	-0.331598	0.0576489	-5.75203	8.81762e-09	1.08056e-07
ENSG00000137337	2202.1	-0.363002	0.0631287	-5.75018	8.91467e-09	1.09181e-07
ENSG00000008130	2710.11	0.284028	0.0493985	5.74973	8.93886e-09	1.09412e-07
ENSG00000170037	1411.42	-0.380495	0.0662169	-5.74619	9.12763e-09	1.11657e-07
ENSG00000239462	278.876	-0.628434	0.109382	-5.74529	9.17623e-09	1.12118e-07
ENSG00000244055	79.7897	-0.873372	0.152014	-5.74535	9.17304e-09	1.12118e-07
ENSG00000227051	150.773	0.754058	0.131272	5.74422	9.23446e-09	1.12763e-07
ENSG00000259986	147.504	-0.759296	0.132317	-5.73844	9.55529e-09	1.16612e-07
ENSG00000166347	670.199	0.449463	0.078377	5.73463	9.77249e-09	1.19192e-07
ENSG00000236824	58.0231	-0.928874	0.161983	-5.7344	9.78581e-09	1.19284e-07
ENSG00000116761	413.161	0.528654	0.0921946	5.73411	9.80242e-09	1.19416e-07
ENSG00000282988	73.1757	-0.885907	0.154511	-5.73363	9.83062e-09	1.19689e-07
ENSG00000099219	932.419	0.415948	0.0726043	5.72897	1.01045e-08	1.2295e-07
ENSG00000132549	9138.76	-0.285497	0.0498966	-5.72177	1.05418e-08	1.28196e-07
ENSG00000142207	7044.88	0.240601	0.0420684	5.71927	1.06984e-08	1.30025e-07
ENSG00000134070	396.439	0.602704	0.105434	5.71641	1.08801e-08	1.32154e-07
ENSG00000109689	5332.49	0.284895	0.049842	5.71595	1.09091e-08	1.32429e-07
ENSG00000198663	2050.29	0.319855	0.0559679	5.71497	1.09724e-08	1.3312e-07
ENSG00000134297	611.026	0.473975	0.0829402	5.71465	1.09929e-08	1.33289e-07
ENSG00000188483	828.993	0.43351	0.0758831	5.71287	1.11086e-08	1.34614e-07
ENSG00000115350	1174.74	0.408488	0.0715117	5.71219	1.11532e-08	1.35074e-07
ENSG00000152117	1910.92	0.328896	0.0576053	5.70947	1.13328e-08	1.37169e-07
ENSG00000172244	581.51	-0.468461	0.0820538	-5.7092	1.13511e-08	1.37311e-07
ENSG00000019995	2702	0.297345	0.0520885	5.70845	1.14009e-08	1.37832e-07
ENSG00000177707	8947.76	-0.254626	0.0446083	-5.70804	1.14282e-08	1.38071e-07
ENSG00000227220	69.5987	-0.887904	0.155555	-5.70796	1.1434e-08	1.38071e-07
ENSG00000123908	10493.9	-0.215817	0.037826	-5.70551	1.15995e-08	1.39987e-07
ENSG00000197372	1874.15	0.309096	0.0541799	5.705	1.16343e-08	1.40326e-07
ENSG00000261543	553.864	-0.566002	0.0992158	-5.70476	1.1651e-08	1.40445e-07
ENSG00000185774	674.84	-0.4759	0.0834249	-5.70453	1.16667e-08	1.40551e-07
ENSG00000147536	1593.73	0.361763	0.0634267	5.70364	1.17273e-08	1.41199e-07
ENSG00000227517	57.6791	-0.912228	0.160048	-5.69971	1.20011e-08	1.44412e-07
ENSG00000073969	2611.02	0.29457	0.0516843	5.69941	1.20226e-08	1.44586e-07
ENSG00000133226	6764.63	-0.228021	0.0400109	-5.69896	1.20538e-08	1.44878e-07
ENSG00000196126	2204.11	0.308135	0.054088	5.69692	1.21992e-08	1.46539e-07
ENSG00000176124	1404.28	-0.374246	0.0657133	-5.69513	1.23276e-08	1.47996e-07
ENSG00000134077	2065.17	-0.321249	0.0564203	-5.69385	1.24205e-08	1.49024e-07
ENSG00000181826	2841.31	0.284555	0.0499844	5.69288	1.24914e-08	1.49788e-07
ENSG00000135148	1397.82	0.345081	0.0606333	5.69128	1.26089e-08	1.51109e-07
ENSG00000266865	69.4649	-0.891116	0.156584	-5.69097	1.26322e-08	1.51301e-07
ENSG00000163006	2738.32	0.336206	0.0590935	5.68938	1.27498e-08	1.52621e-07
ENSG00000149054	913.021	0.435271	0.0765289	5.68766	1.2879e-08	1.54078e-07
ENSG00000117262	1339.66	0.385979	0.0678641	5.68753	1.2889e-08	1.54108e-07
ENSG00000184029	1101.23	-0.378232	0.0665034	-5.6874	1.28987e-08	1.54135e-07
ENSG00000140326	1156.62	0.371584	0.0653381	5.68709	1.29223e-08	1.54327e-07
ENSG00000175216	15073.4	-0.208575	0.0366868	-5.68528	1.30596e-08	1.55877e-07
ENSG00000171161	1830.92	0.316725	0.0557166	5.68458	1.31137e-08	1.56432e-07
ENSG00000077157	5242.6	0.349904	0.061568	5.68321	1.32189e-08	1.57597e-07
ENSG00000163629	2997.23	0.31779	0.0559625	5.67862	1.35785e-08	1.6179e-07
ENSG00000074590	860.334	-0.398194	0.0701305	-5.6779	1.36358e-08	1.62379e-07
ENSG00000225891	47.2741	-0.917443	0.161639	-5.67589	1.37967e-08	1.642e-07
ENSG00000242828	167.785	-0.731375	0.128859	-5.67578	1.3806e-08	1.64217e-07
ENSG00000143382	219.107	0.723899	0.127566	5.67472	1.38914e-08	1.65138e-07
ENSG00000136492	6032.65	0.34273	0.060421	5.67237	1.40838e-08	1.67328e-07
ENSG00000145050	2855.63	0.283286	0.0499478	5.67163	1.41441e-08	1.67948e-07
ENSG00000197555	2662.49	-0.331903	0.0585278	-5.67086	1.42079e-08	1.68609e-07
ENSG00000139116	3664.74	0.29456	0.0519438	5.67074	1.42183e-08	1.68635e-07
ENSG00000106608	67.4752	-0.882377	0.155609	-5.67048	1.42395e-08	1.68789e-07
ENSG00000169689	1393.65	0.343645	0.0606241	5.66846	1.44089e-08	1.70699e-07
ENSG00000138439	1684.82	-0.372229	0.0656707	-5.66812	1.44374e-08	1.70939e-07
ENSG00000175066	1509.68	0.376487	0.0664281	5.66758	1.44829e-08	1.7138e-07
ENSG00000156030	4027.82	-0.263355	0.0464881	-5.66499	1.4703e-08	1.73885e-07
ENSG00000198521	3576.18	-0.276348	0.0487843	-5.66469	1.47286e-08	1.74088e-07
ENSG00000228794	1162.1	0.3634	0.0641552	5.66439	1.47545e-08	1.74246e-07
ENSG00000151131	1493.42	0.351374	0.0620327	5.66434	1.47589e-08	1.74246e-07
ENSG00000059804	2163.55	0.295776	0.0522362	5.66228	1.49375e-08	1.76254e-07
ENSG00000162104	2531.28	0.332258	0.0586828	5.66194	1.49668e-08	1.76499e-07
ENSG00000235493	301.724	-0.599216	0.105852	-5.6609	1.50585e-08	1.77479e-07
ENSG00000011295	3800.82	0.267399	0.0472378	5.66069	1.50768e-08	1.77593e-07
ENSG00000108599	3344.89	0.319241	0.0564239	5.65791	1.53231e-08	1.80392e-07
ENSG00000169045	24333.2	-0.21232	0.0375282	-5.65761	1.53497e-08	1.80602e-07
ENSG00000126785	1099.41	-0.367596	0.0650044	-5.65494	1.55904e-08	1.83251e-07
ENSG00000171703	648.093	-0.454889	0.0804414	-5.65491	1.55926e-08	1.83251e-07
ENSG00000213020	1298.51	0.360452	0.0637467	5.65445	1.56349e-08	1.83644e-07
ENSG00000092330	616.677	0.47397	0.0838285	5.65404	1.56723e-08	1.83978e-07
ENSG00000224186	160.436	-0.732388	0.129549	-5.65336	1.57338e-08	1.84595e-07
ENSG00000173992	523.505	0.488537	0.0864331	5.65219	1.58414e-08	1.85752e-07
ENSG00000188185	932.956	0.414264	0.0733051	5.65123	1.593e-08	1.86635e-07
ENSG00000102805	481.08	0.511361	0.0904875	5.65118	1.59348e-08	1.86635e-07
ENSG00000143702	9309.64	-0.226298	0.0400606	-5.64888	1.61499e-08	1.88979e-07
ENSG00000106052	6934.02	0.247585	0.0438293	5.64884	1.61532e-08	1.88979e-07
ENSG00000249307	45.8882	-0.917048	0.162426	-5.64595	1.64268e-08	1.92071e-07
ENSG00000110931	2190.73	0.29062	0.051479	5.6454	1.64793e-08	1.92576e-07
ENSG00000107036	4458.26	0.31453	0.0557592	5.64087	1.69189e-08	1.976e-07
ENSG00000198963	231.177	-0.663055	0.117547	-5.64077	1.69295e-08	1.97613e-07
ENSG00000198740	3008.9	-0.285723	0.0506558	-5.64049	1.69569e-08	1.97821e-07
ENSG00000095380	1625.3	0.325942	0.0578229	5.63691	1.7313e-08	2.01862e-07
ENSG00000145439	1297.44	-0.370729	0.0657967	-5.63446	1.75604e-08	2.0463e-07
ENSG00000115760	17165.2	-0.220026	0.0390566	-5.63352	1.7657e-08	2.0564e-07
ENSG00000135469	458.984	0.516242	0.0916455	5.63303	1.77066e-08	2.06101e-07
ENSG00000121274	3162.54	0.317469	0.0563694	5.63193	1.78203e-08	2.07308e-07
ENSG00000176155	2864.96	-0.299798	0.0532356	-5.63154	1.78604e-08	2.07658e-07
ENSG00000127152	98.0303	-0.813334	0.144463	-5.63005	1.80157e-08	2.09346e-07
ENSG00000155545	2452.81	0.283693	0.0503964	5.62923	1.81018e-08	2.10187e-07
ENSG00000173261	147.409	-0.771418	0.13704	-5.62916	1.81085e-08	2.10187e-07
ENSG00000248515	7949.99	-0.339901	0.060397	-5.62777	1.82551e-08	2.11769e-07
ENSG00000147202	3883.04	-0.311878	0.0554187	-5.62766	1.82675e-08	2.11794e-07
ENSG00000250067	164.222	-0.710453	0.12626	-5.62691	1.83465e-08	2.12591e-07
ENSG00000013588	13959.7	0.239824	0.0426263	5.6262	1.84224e-08	2.1335e-07
ENSG00000140443	17246.5	-0.23356	0.0415201	-5.62524	1.85253e-08	2.14422e-07
ENSG00000124201	3249.16	-0.277101	0.049281	-5.62287	1.87808e-08	2.17257e-07
ENSG00000057757	1439.62	0.339566	0.0604169	5.62039	1.90529e-08	2.20282e-07
ENSG00000166024	3929.07	0.331783	0.0590595	5.61778	1.93424e-08	2.23504e-07
ENSG00000248693	137.553	0.771017	0.137257	5.61731	1.93953e-08	2.2399e-07
ENSG00000142798	8180.81	0.263655	0.046962	5.61422	1.97455e-08	2.27907e-07
ENSG00000168843	286.878	0.632291	0.112651	5.61283	1.99048e-08	2.29617e-07
ENSG00000198246	208.62	0.698275	0.124468	5.6101	2.02215e-08	2.3314e-07
ENSG00000080031	402.019	0.549189	0.097899	5.60975	2.02614e-08	2.3347e-07
ENSG00000100997	4013.73	0.294911	0.0526018	5.60647	2.06494e-08	2.37808e-07
ENSG00000156853	729.617	-0.422009	0.0752979	-5.60452	2.08832e-08	2.40366e-07
ENSG00000197182	4494	-0.319909	0.0570849	-5.60409	2.0935e-08	2.40829e-07
ENSG00000138685	1919.46	0.394413	0.0703812	5.60395	2.09521e-08	2.40891e-07
ENSG00000138798	182.421	-0.680592	0.121594	-5.59724	2.17791e-08	2.5026e-07
ENSG00000174137	159.748	-0.723988	0.12936	-5.59668	2.18494e-08	2.50789e-07
ENSG00000181264	320.941	-0.570922	0.10201	-5.59672	2.1845e-08	2.50789e-07
ENSG00000196338	103.233	-0.802618	0.143414	-5.5965	2.1872e-08	2.50909e-07
ENSG00000164362	622.296	0.454717	0.0812814	5.59436	2.21442e-08	2.5389e-07
ENSG00000136158	4989.48	-0.302704	0.0541127	-5.59396	2.21946e-08	2.54326e-07
ENSG00000204681	1249.01	-0.353913	0.0632693	-5.59375	2.22215e-08	2.54493e-07
ENSG00000153140	644.483	-0.467892	0.0836602	-5.59277	2.23475e-08	2.55795e-07
ENSG00000135502	98.2865	-0.830048	0.148424	-5.5924	2.2395e-08	2.56196e-07
ENSG00000137310	1847.05	0.343027	0.0613416	5.59207	2.24373e-08	2.56538e-07
ENSG00000169607	1925.31	-0.337185	0.0602997	-5.59182	2.24705e-08	2.56776e-07
ENSG00000196652	1006.2	-0.387106	0.069239	-5.59087	2.25938e-08	2.58042e-07
ENSG00000104177	359.946	-0.574125	0.102714	-5.58954	2.27669e-08	2.59875e-07
ENSG00000185591	5428.95	-0.276859	0.0495438	-5.58817	2.29478e-08	2.61796e-07
ENSG00000170791	1200.17	0.364315	0.0652136	5.58649	2.3171e-08	2.64196e-07
ENSG00000118507	862.013	0.451481	0.0808212	5.58618	2.32122e-08	2.6452e-07
ENSG00000148925	1718.88	0.38663	0.0692558	5.58263	2.36911e-08	2.69828e-07
ENSG00000251396	214.597	-0.65159	0.116768	-5.58021	2.40232e-08	2.73459e-07
ENSG00000001631	2512.77	-0.317678	0.0569322	-5.57994	2.40608e-08	2.73737e-07
ENSG00000268205	1843.27	-0.330062	0.0591713	-5.57807	2.432e-08	2.76532e-07
ENSG00000107560	2375.33	-0.296323	0.0531267	-5.57766	2.43771e-08	2.7703e-07
ENSG00000120705	12872.6	-0.215732	0.0386925	-5.57556	2.46739e-08	2.80249e-07
ENSG00000176771	2013.85	-0.368864	0.0661621	-5.57516	2.47308e-08	2.8074e-07
ENSG00000165732	16007.4	-0.250663	0.0449718	-5.57379	2.49255e-08	2.82795e-07
ENSG00000105889	3438.82	0.282343	0.0506626	5.57301	2.5037e-08	2.83904e-07
ENSG00000147224	2511.98	0.299373	0.0537221	5.57263	2.50927e-08	2.84224e-07
ENSG00000140374	6951.59	0.233083	0.0418259	5.57269	2.5083e-08	2.84224e-07
ENSG00000234663	31.5244	-0.894809	0.16064	-5.57028	2.54326e-08	2.87915e-07
ENSG00000105486	3750.64	0.255113	0.0458118	5.56871	2.56627e-08	2.90361e-07
ENSG00000154305	4478.21	0.267491	0.0480474	5.56723	2.58818e-08	2.92679e-07
ENSG00000104549	2241.93	0.285927	0.051369	5.56614	2.60443e-08	2.94357e-07
ENSG00000151229	4546.27	0.30863	0.0554505	5.56586	2.60859e-08	2.94665e-07
ENSG00000168172	2224.71	0.323158	0.0580993	5.56217	2.66446e-08	3.00647e-07
ENSG00000104369	1826.86	0.323581	0.0581753	5.56217	2.66439e-08	3.00647e-07
ENSG00000116863	1305.19	0.379392	0.0682234	5.56102	2.68204e-08	3.02466e-07
ENSG00000250075	193.133	-0.694972	0.12508	-5.5562	2.75709e-08	3.10759e-07
ENSG00000111859	2777.44	0.328441	0.0591173	5.55575	2.76426e-08	3.11398e-07
ENSG00000185880	213.337	-0.652558	0.117494	-5.55398	2.79234e-08	3.14389e-07
ENSG00000245293	75.5451	0.863162	0.155428	5.55346	2.80077e-08	3.15166e-07
ENSG00000093000	4855.95	-0.27026	0.048678	-5.55199	2.82442e-08	3.17655e-07
ENSG00000214765	1584.56	0.334646	0.0602773	5.55177	2.82784e-08	3.17866e-07
ENSG00000213445	1263.4	0.369143	0.0665049	5.55061	2.84676e-08	3.19651e-07
ENSG00000254995	161.227	-0.774421	0.13952	-5.55061	2.84682e-08	3.19651e-07
ENSG00000258525	47.8797	-0.904165	0.162903	-5.55032	2.8514e-08	3.19992e-07
ENSG00000113916	512.91	0.499267	0.0899707	5.54922	2.86953e-08	3.21852e-07
ENSG00000231595	73.5406	-0.859155	0.155007	-5.54268	2.97874e-08	3.33919e-07
ENSG00000233608	1203.69	0.37067	0.0669143	5.53947	3.03393e-08	3.39922e-07
ENSG00000175984	164.279	0.714856	0.129087	5.53778	3.06328e-08	3.43025e-07
ENSG00000160271	1600.35	0.316597	0.0571921	5.53567	3.10047e-08	3.47001e-07
ENSG00000173120	7635.21	0.264943	0.0478762	5.53391	3.13168e-08	3.50304e-07
ENSG00000078900	1070.3	0.36659	0.0662831	5.53067	3.19008e-08	3.56643e-07
ENSG00000141034	653.724	-0.43164	0.0780526	-5.53011	3.20024e-08	3.57585e-07
ENSG00000078070	1292.69	0.358947	0.0649265	5.5285	3.22972e-08	3.60684e-07
ENSG00000122257	4199.77	-0.246689	0.0446418	-5.52598	3.27656e-08	3.65717e-07
ENSG00000245857	19.6198	-0.837007	0.151579	-5.52192	3.35322e-08	3.74071e-07
ENSG00000215788	388.536	-0.530858	0.0961388	-5.52178	3.35575e-08	3.74152e-07
ENSG00000250802	574.595	-0.475982	0.0862266	-5.52013	3.38749e-08	3.77487e-07
ENSG00000167196	3169.06	0.272969	0.0494764	5.51716	3.44528e-08	3.83719e-07
ENSG00000101096	14545.6	-0.238303	0.0432377	-5.51147	3.55859e-08	3.96126e-07
ENSG00000109099	6868.23	-0.232993	0.0422857	-5.50997	3.58905e-08	3.99301e-07
ENSG00000164308	399.446	0.533421	0.0968513	5.50763	3.63697e-08	4.04415e-07
ENSG00000152620	1693.49	0.343384	0.062401	5.50286	3.73669e-08	4.1528e-07
ENSG00000128944	2308.29	-0.31493	0.0572344	-5.50247	3.74512e-08	4.15993e-07
ENSG00000234665	253.686	0.624835	0.113565	5.50199	3.75529e-08	4.16897e-07
ENSG00000168487	1081.02	0.369343	0.0671649	5.49905	3.81833e-08	4.23669e-07
ENSG00000010165	3829.15	-0.268544	0.048841	-5.49833	3.83401e-08	4.2518e-07
ENSG00000227392	1962.89	-0.356235	0.0648322	-5.49471	3.91346e-08	4.33757e-07
ENSG00000231407	219.125	-0.651427	0.118559	-5.49453	3.91749e-08	4.33972e-07
ENSG00000142408	1660.77	-0.331522	0.0603682	-5.49166	3.98162e-08	4.40839e-07
ENSG00000151552	3165.57	0.277285	0.0505029	5.49047	4.00863e-08	4.43591e-07
ENSG00000204116	2017.67	0.330191	0.0601414	5.49025	4.01356e-08	4.43899e-07
ENSG00000100354	6045.86	-0.232157	0.0422993	-5.48842	4.05547e-08	4.48294e-07
ENSG00000205111	18.2853	-0.839245	0.152936	-5.48757	4.07508e-08	4.50221e-07
ENSG00000196584	2649.31	0.282247	0.051452	5.48563	4.12e-08	4.54941e-07
ENSG00000278610	465.548	0.510555	0.0930779	5.48524	4.12907e-08	4.55698e-07
ENSG00000125534	1752.5	0.34839	0.0635737	5.4801	4.25094e-08	4.68898e-07
ENSG00000163235	17200.1	0.20671	0.0377326	5.4783	4.29439e-08	4.73438e-07
ENSG00000102606	6435.7	0.253397	0.0462929	5.47377	4.40558e-08	4.85436e-07
ENSG00000165434	476.761	0.501604	0.0916422	5.47351	4.4121e-08	4.85896e-07
ENSG00000167393	637.597	-0.464703	0.0849071	-5.47308	4.42287e-08	4.86822e-07
ENSG00000133119	7964.62	0.280159	0.0512084	5.47096	4.47601e-08	4.92147e-07
ENSG00000126215	1858.6	0.308865	0.0564553	5.47097	4.47568e-08	4.92147e-07
ENSG00000140521	3373.45	0.277402	0.0507155	5.46976	4.50651e-08	4.95237e-07
ENSG00000225953	135.536	-0.741328	0.135539	-5.46949	4.51339e-08	4.95729e-07
ENSG00000224897	200.228	0.684102	0.125147	5.46638	4.59321e-08	5.03959e-07
ENSG00000140548	1799.44	0.333476	0.0610045	5.46641	4.59239e-08	5.03959e-07
ENSG00000112186	1859.2	0.361891	0.0662043	5.46627	4.5961e-08	5.04009e-07
ENSG00000110693	2872.47	-0.357619	0.0654763	-5.4618	4.71318e-08	5.16574e-07
ENSG00000215483	22.8684	-0.86444	0.158278	-5.46152	4.72068e-08	5.17121e-07
ENSG00000230649	662.98	0.48501	0.0888347	5.45969	4.76974e-08	5.22218e-07
ENSG00000174842	2151.89	0.374151	0.068549	5.45816	4.81092e-08	5.26448e-07
ENSG00000196975	2096.91	0.314669	0.0576784	5.45557	4.88168e-08	5.33908e-07
ENSG00000070495	1167.14	-0.360779	0.0661447	-5.45439	4.91425e-08	5.37186e-07
ENSG00000165209	2017.16	0.328707	0.0602677	5.45411	4.92177e-08	5.37723e-07
ENSG00000150627	1051.4	0.400293	0.0734177	5.45227	4.97319e-08	5.43054e-07
ENSG00000177045	385.304	-0.52189	0.0957215	-5.45217	4.97586e-08	5.43058e-07
ENSG00000115365	4455.24	0.24011	0.044043	5.45171	4.98873e-08	5.44174e-07
ENSG00000167513	2533.74	0.295575	0.0542264	5.45076	5.01544e-08	5.468e-07
ENSG00000079277	1352.03	0.356364	0.0654056	5.44853	5.07877e-08	5.53412e-07
ENSG00000187240	8285.06	-0.283268	0.0520059	-5.44685	5.12684e-08	5.58355e-07
ENSG00000133019	2012.44	-0.352863	0.064798	-5.44558	5.16376e-08	5.62079e-07
ENSG00000183780	1229.74	-0.346928	0.0637134	-5.44513	5.17665e-08	5.62999e-07
ENSG00000171307	2148.17	0.290652	0.0533786	5.4451	5.17766e-08	5.62999e-07
ENSG00000117505	3255.11	-0.303773	0.0557996	-5.44401	5.20943e-08	5.66156e-07
ENSG00000104490	1077.17	0.378678	0.0695705	5.44309	5.23646e-08	5.68793e-07
ENSG00000149474	601.136	-0.481881	0.0885416	-5.44242	5.25607e-08	5.70624e-07
ENSG00000263465	1272.06	-0.384091	0.0705807	-5.44187	5.27244e-08	5.721e-07
ENSG00000120318	2562.4	0.280579	0.0515621	5.44158	5.28109e-08	5.72737e-07
ENSG00000146463	5999.59	-0.226463	0.0416234	-5.44076	5.30523e-08	5.75053e-07
ENSG00000216809	26.4566	-0.86586	0.159215	-5.4383	5.37911e-08	5.82756e-07
ENSG00000119522	5870.08	-0.295767	0.0544118	-5.43571	5.45793e-08	5.90985e-07
ENSG00000233806	322.631	-0.555769	0.102267	-5.4345	5.49515e-08	5.94703e-07
ENSG00000197562	867.162	-0.386586	0.0711382	-5.4343	5.50129e-08	5.95056e-07
ENSG00000084676	2727.45	0.322738	0.0594183	5.43162	5.5844e-08	6.03729e-07
ENSG00000169710	44084.8	0.245541	0.0452219	5.42971	5.64465e-08	6.09924e-07
ENSG00000204713	2072.79	-0.305886	0.0563479	-5.42853	5.68193e-08	6.13631e-07
ENSG00000110697	1955.49	0.312668	0.0576138	5.42696	5.73224e-08	6.1874e-07
ENSG00000125124	1161.22	0.355623	0.0655587	5.42451	5.81147e-08	6.26965e-07
ENSG00000123358	4474.89	0.259243	0.047814	5.42192	5.89629e-08	6.35783e-07
ENSG00000177508	514.906	0.468656	0.0864527	5.42095	5.92815e-08	6.38885e-07
ENSG00000121931	625.028	-0.431964	0.079694	-5.42028	5.9506e-08	6.4097e-07
ENSG00000121957	1788.05	-0.310671	0.0573244	-5.41953	5.97558e-08	6.43325e-07
ENSG00000273388	3352.51	-0.265462	0.0489868	-5.41905	5.9917e-08	6.44724e-07
ENSG00000125149	1202.49	0.352808	0.0651273	5.4172	6.05408e-08	6.51097e-07
ENSG00000126705	3317.12	0.257972	0.047628	5.4164	6.08126e-08	6.5368e-07
ENSG00000166086	4891.89	0.255071	0.0471075	5.41466	6.14048e-08	6.59702e-07
ENSG00000121578	735.188	0.407452	0.0752967	5.41128	6.25747e-08	6.71922e-07
ENSG00000114030	6314.78	0.255205	0.0471901	5.40803	6.37229e-08	6.83895e-07
ENSG00000185504	1621.17	0.313956	0.0580619	5.40726	6.39956e-08	6.86465e-07
ENSG00000105750	1497.9	0.313647	0.0580126	5.40654	6.42557e-08	6.88897e-07
ENSG00000164951	5831.81	-0.27797	0.0514517	-5.40253	6.5706e-08	7.0408e-07
ENSG00000254987	21.5533	-0.83462	0.154502	-5.402	6.59007e-08	7.05801e-07
ENSG00000272335	273.438	-0.604275	0.111873	-5.40146	6.61013e-08	7.07582e-07
ENSG00000198874	3773.33	0.302226	0.0560098	5.39594	6.81658e-08	7.29304e-07
ENSG00000163738	1249.46	-0.384172	0.0711977	-5.39584	6.82025e-08	7.29319e-07
ENSG00000189042	571.726	0.446748	0.0828868	5.38986	7.05142e-08	7.53648e-07
ENSG00000159259	1387.25	0.324796	0.0602727	5.38878	7.09357e-08	7.57761e-07
ENSG00000177410	10441.9	-0.309071	0.0573648	-5.38781	7.13214e-08	7.61487e-07
ENSG00000247982	78.3263	-0.822167	0.152615	-5.38719	7.15659e-08	7.63703e-07
ENSG00000182481	12131.2	-0.231466	0.0429689	-5.38683	7.17118e-08	7.64864e-07
ENSG00000173812	11797.2	-0.247762	0.0460193	-5.38386	7.29034e-08	7.77172e-07
ENSG00000118690	498.307	0.534851	0.0993505	5.38347	7.30616e-08	7.78457e-07
ENSG00000140525	7826.15	0.243834	0.0452972	5.38298	7.32612e-08	7.80181e-07
ENSG00000149782	2110.56	0.315849	0.0586925	5.38141	7.39039e-08	7.86619e-07
ENSG00000020633	2615.13	-0.286509	0.0532512	-5.38033	7.43511e-08	7.90972e-07
ENSG00000141664	796.071	-0.396575	0.0737194	-5.37952	7.46852e-08	7.94117e-07
ENSG00000129084	249.554	0.601209	0.111763	5.37931	7.47733e-08	7.94644e-07
ENSG00000152104	9862.32	-0.225963	0.0420088	-5.37895	7.49198e-08	7.95791e-07
ENSG00000180098	814.844	0.397343	0.073883	5.378	7.53186e-08	7.99616e-07
ENSG00000245910	2870.44	0.2624	0.0488052	5.37648	7.59578e-08	8.05988e-07
ENSG00000125821	4333.18	0.267326	0.0497409	5.37436	7.68532e-08	8.1507e-07
ENSG00000131188	719.232	-0.439455	0.0818127	-5.37148	7.8094e-08	8.27712e-07
ENSG00000175445	584.692	0.463644	0.086317	5.37141	7.81254e-08	8.27712e-07
ENSG00000157483	11691.8	0.274777	0.0511644	5.37048	7.85254e-08	8.31524e-07
ENSG00000113319	52.3818	-0.867732	0.161692	-5.36656	8.02512e-08	8.49363e-07
ENSG00000101474	4631.18	0.231997	0.0432324	5.36629	8.03733e-08	8.5022e-07
ENSG00000273237	121.453	0.780035	0.145371	5.36583	8.05772e-08	8.5194e-07
ENSG00000184389	243.457	-0.623663	0.116238	-5.36539	8.0774e-08	8.53584e-07
ENSG00000224141	9982.36	-0.291794	0.0544	-5.36386	8.14611e-08	8.60405e-07
ENSG00000117707	665.907	-0.429008	0.0800014	-5.3625	8.20764e-08	8.6646e-07
ENSG00000214212	54.8474	-0.862167	0.160807	-5.36151	8.25308e-08	8.70811e-07
ENSG00000186298	9345.31	-0.255179	0.0476028	-5.3606	8.29463e-08	8.74748e-07
ENSG00000116874	2373.91	0.356185	0.0664488	5.36029	8.30862e-08	8.75777e-07
ENSG00000186184	2264.42	-0.29935	0.0558806	-5.35696	8.46319e-08	8.91614e-07
ENSG00000146416	686.824	-0.413185	0.0771349	-5.35666	8.47764e-08	8.92681e-07
ENSG00000005020	2163.1	-0.30701	0.0573183	-5.35623	8.4978e-08	8.94348e-07
ENSG00000106351	852.439	0.380085	0.0710043	5.35298	8.65154e-08	9.10065e-07
ENSG00000273727	21.7267	-0.804439	0.150294	-5.35244	8.6777e-08	9.12351e-07
ENSG00000204498	321.309	-0.565968	0.105857	-5.34652	8.96627e-08	9.42211e-07
ENSG00000173933	1016.77	-0.443774	0.0830253	-5.34505	9.03941e-08	9.49414e-07
ENSG00000268163	85.0781	-0.80337	0.150318	-5.34447	9.06822e-08	9.51956e-07
ENSG00000189079	5704.29	-0.262201	0.0490612	-5.34436	9.07355e-08	9.52031e-07
ENSG00000161860	106.482	-0.787182	0.147316	-5.34351	9.1166e-08	9.56063e-07
ENSG00000140153	2535.12	0.337473	0.0631599	5.34316	9.13413e-08	9.57414e-07
ENSG00000189184	459.834	0.478008	0.0894754	5.34233	9.17574e-08	9.61288e-07
ENSG00000151287	1192	0.345881	0.0647485	5.34191	9.19729e-08	9.63057e-07
ENSG00000170949	1187.47	0.345506	0.0646857	5.34131	9.22787e-08	9.65769e-07
ENSG00000146950	3107.87	-0.263902	0.0494205	-5.33993	9.29826e-08	9.72643e-07
ENSG00000102096	598.791	0.439314	0.0822798	5.33927	9.3321e-08	9.75688e-07
ENSG00000134046	2213.73	0.290051	0.0543363	5.33808	9.39369e-08	9.81631e-07
ENSG00000151240	3518.21	-0.291393	0.0546087	-5.33602	9.50096e-08	9.92338e-07
ENSG00000279729	47.0341	-0.866774	0.16249	-5.33433	9.58974e-08	1.0011e-06
ENSG00000196141	11343.7	0.225037	0.042199	5.33275	9.67375e-08	1.00936e-06
ENSG00000143398	7456.71	-0.219733	0.0412102	-5.332	9.71393e-08	1.01305e-06
ENSG00000079616	3284.69	-0.275648	0.0516985	-5.33184	9.72228e-08	1.0134e-06
ENSG00000049541	3114.16	0.270014	0.0506434	5.33168	9.73104e-08	1.01381e-06
ENSG00000213185	535.856	0.49832	0.0934782	5.33087	9.77412e-08	1.01778e-06
ENSG00000171316	7595.16	-0.22131	0.0415481	-5.3266	1.0007e-07	1.0415e-06
ENSG00000175746	114.751	-0.764084	0.143499	-5.32465	1.01146e-07	1.05217e-06
ENSG00000158079	1167.61	0.370743	0.0696308	5.32442	1.01276e-07	1.053e-06
ENSG00000011332	377.676	0.524192	0.0984712	5.32331	1.01899e-07	1.05894e-06
ENSG00000186908	3983.69	0.268068	0.0503601	5.32303	1.02053e-07	1.06e-06
ENSG00000136068	20942	0.20722	0.0389651	5.3181	1.04859e-07	1.08861e-06
ENSG00000027001	2210.87	0.31069	0.0584448	5.31595	1.06103e-07	1.10097e-06
ENSG00000232498	330.565	-0.585507	0.110165	-5.31481	1.06771e-07	1.10734e-06
ENSG00000225470	2825.63	-0.297464	0.0559714	-5.31458	1.06906e-07	1.10818e-06
ENSG00000278932	276.587	-0.579802	0.109108	-5.31403	1.07224e-07	1.11092e-06
ENSG00000145934	293.842	-0.566926	0.106689	-5.31384	1.07339e-07	1.11155e-06
ENSG00000150401	1587.43	0.336933	0.0634202	5.31271	1.08005e-07	1.1179e-06
ENSG00000166741	1404.68	-0.341966	0.0643857	-5.3112	1.08903e-07	1.12662e-06
ENSG00000135164	4047.39	0.234529	0.0441631	5.31051	1.09319e-07	1.13036e-06
ENSG00000225546	5445.42	0.299665	0.0564301	5.31037	1.09404e-07	1.13068e-06
ENSG00000171222	1503.84	0.33363	0.0628299	5.31006	1.09591e-07	1.13204e-06
[truncated: 28,802 more rows]

## Sheet: GO_Biological_Proces
(R)-HZ00 downregulated
#term	term_size	term_size_in_genome	list1_positives	list1_negatives	list1_percentage	list2_positives	list2_negatives	list2_percentage	list1_positive_ids	list2_positive_ids	odds_ratio_log	pvalue	adj_pvalue
RNA splicing, via transesterification reactions with bulged adenosine as nucleophile(GO:0000377)	230	630	36	2147	1.65	194	28424	0.68	ENSG00000123136,ENSG00000119707,ENSG00000126653,ENSG00000124193,ENSG00000117360,ENSG00000033030,ENSG00000125870,ENSG00000169045,ENSG00000147274,ENSG00000168066,ENSG00000047315,ENSG00000116560,ENSG00000116754,ENSG00000138668,ENSG00000165494,ENSG00000115875,ENSG00000020256,ENSG00000169813,ENSG00000096746,ENSG00000164548,ENSG00000070495,ENSG00000108654,ENSG00000112739,ENSG00000100941,ENSG00000136450…	ENSG00000124562,ENSG00000188816,ENSG00000141759,ENSG00000265241,ENSG00000101161,ENSG00000007392,ENSG00000101138,ENSG00000157540,ENSG00000119314,ENSG00000152601,ENSG00000011304,ENSG00000125351,ENSG00000176102,ENSG00000123154,ENSG00000183684,ENSG00000170860,ENSG00000171960,ENSG00000039123,ENSG00000159409,ENSG00000126698,ENSG00000181222,ENSG00000183431,ENSG00000116001,ENSG00000125651,ENSG00000117569…	0.898823	7.02891e-06	0.000843431
DNA replication-dependent nucleosome organization(GO:0034723)	16	43	8	2175	0.37	8	28610	0.03	ENSG00000197153,ENSG00000197238,ENSG00000197061,ENSG00000158406,ENSG00000278828,ENSG00000278705,ENSG00000111875,ENSG00000274618	ENSG00000162521,ENSG00000159259,ENSG00000196497,ENSG00000132780,ENSG00000197837,ENSG00000128708,ENSG00000167670,ENSG00000105011	2.57673	4.8272e-06	0.000615747
DNA replication-independent nucleosome organization(GO:0034724)	39	93	13	2170	0.6	26	28592	0.09	ENSG00000197238,ENSG00000197061,ENSG00000158406,ENSG00000278705,ENSG00000137812,ENSG00000118900,ENSG00000123485,ENSG00000115163,ENSG00000163041,ENSG00000111875,ENSG00000175792,ENSG00000129534,ENSG00000274618	ENSG00000102054,ENSG00000181163,ENSG00000123219,ENSG00000142856,ENSG00000153044,ENSG00000102384,ENSG00000153147,ENSG00000132475,ENSG00000048649,ENSG00000031691,ENSG00000162521,ENSG00000203760,ENSG00000196497,ENSG00000132780,ENSG00000197837,ENSG00000159055,ENSG00000128708,ENSG00000138092,ENSG00000099991,ENSG00000105011,ENSG00000188312,ENSG00000104147,ENSG00000151725,ENSG00000085224,ENSG00000100084…	1.88525	1.55163e-06	0.000220885
nucleosome organization(GO:0034728)	108	358	30	2153	1.37	78	28540	0.27	ENSG00000124575,ENSG00000124610,ENSG00000124635,ENSG00000181218,ENSG00000184678,ENSG00000197153,ENSG00000197238,ENSG00000197061,ENSG00000158406,ENSG00000278828,ENSG00000233822,ENSG00000278705,ENSG00000185130,ENSG00000137812,ENSG00000118900,ENSG00000168298,ENSG00000123485,ENSG00000184357,ENSG00000115163,ENSG00000163041,ENSG00000277224,ENSG00000111875,ENSG00000164104,ENSG00000278588,ENSG00000189060…	ENSG00000073111,ENSG00000125398,ENSG00000119335,ENSG00000066117,ENSG00000102054,ENSG00000170820,ENSG00000181163,ENSG00000123219,ENSG00000142856,ENSG00000068878,ENSG00000230667,ENSG00000156650,ENSG00000186310,ENSG00000184897,ENSG00000116254,ENSG00000153044,ENSG00000186462,ENSG00000102384,ENSG00000153147,ENSG00000146047,ENSG00000132475,ENSG00000048649,ENSG00000031691,ENSG00000117713,ENSG00000137948…	1.62893	5.10881e-11	3.16421e-08
RNA splicing, via transesterification reactions(GO:0000375)	235	636	38	2145	1.74	197	28421	0.69	ENSG00000123136,ENSG00000119707,ENSG00000124383,ENSG00000126653,ENSG00000119953,ENSG00000124193,ENSG00000117360,ENSG00000033030,ENSG00000125870,ENSG00000169045,ENSG00000147274,ENSG00000168066,ENSG00000047315,ENSG00000116560,ENSG00000116754,ENSG00000138668,ENSG00000165494,ENSG00000115875,ENSG00000020256,ENSG00000169813,ENSG00000096746,ENSG00000164548,ENSG00000070495,ENSG00000108654,ENSG00000112739…	ENSG00000124562,ENSG00000188816,ENSG00000141759,ENSG00000265241,ENSG00000101161,ENSG00000007392,ENSG00000101138,ENSG00000157540,ENSG00000119314,ENSG00000152601,ENSG00000011304,ENSG00000125351,ENSG00000176102,ENSG00000123154,ENSG00000183684,ENSG00000170860,ENSG00000171960,ENSG00000039123,ENSG00000159409,ENSG00000126698,ENSG00000181222,ENSG00000183431,ENSG00000116001,ENSG00000125651,ENSG00000117569…	0.938371	2.1272e-06	0.000295767
chromatin remodeling at centromere(GO:0031055)	30	74	10	2173	0.46	20	28598	0.07	ENSG00000197238,ENSG00000197061,ENSG00000158406,ENSG00000278705,ENSG00000137812,ENSG00000123485,ENSG00000115163,ENSG00000175792,ENSG00000129534,ENSG00000274618	ENSG00000102054,ENSG00000181163,ENSG00000123219,ENSG00000142856,ENSG00000119969,ENSG00000153044,ENSG00000102384,ENSG00000153147,ENSG00000048649,ENSG00000031691,ENSG00000162521,ENSG00000203760,ENSG00000197837,ENSG00000159055,ENSG00000166582,ENSG00000138092,ENSG00000188312,ENSG00000104147,ENSG00000151725,ENSG00000166451	1.88408	2.52145e-05	0.00260282
mRNA splicing, via spliceosome(GO:0000398)	230	630	36	2147	1.65	194	28424	0.68	ENSG00000123136,ENSG00000119707,ENSG00000126653,ENSG00000124193,ENSG00000117360,ENSG00000033030,ENSG00000125870,ENSG00000169045,ENSG00000147274,ENSG00000168066,ENSG00000047315,ENSG00000116560,ENSG00000116754,ENSG00000138668,ENSG00000165494,ENSG00000115875,ENSG00000020256,ENSG00000169813,ENSG00000096746,ENSG00000164548,ENSG00000070495,ENSG00000108654,ENSG00000112739,ENSG00000100941,ENSG00000136450…	ENSG00000124562,ENSG00000188816,ENSG00000141759,ENSG00000265241,ENSG00000101161,ENSG00000007392,ENSG00000101138,ENSG00000157540,ENSG00000119314,ENSG00000152601,ENSG00000011304,ENSG00000125351,ENSG00000176102,ENSG00000123154,ENSG00000183684,ENSG00000170860,ENSG00000171960,ENSG00000039123,ENSG00000159409,ENSG00000126698,ENSG00000181222,ENSG00000183431,ENSG00000116001,ENSG00000125651,ENSG00000117569…	0.898823	7.02891e-06	0.000843431
microtubule organizing center organization(GO:0031023)	85	241	18	2165	0.82	67	28551	0.23	ENSG00000140299,ENSG00000147874,ENSG00000175216,ENSG00000141376,ENSG00000153140,ENSG00000117650,ENSG00000123473,ENSG00000162063,ENSG00000082898,ENSG00000138160,ENSG00000178295,ENSG00000166851,ENSG00000110172,ENSG00000072864,ENSG00000170037,ENSG00000101624,ENSG00000087586,ENSG00000182923	ENSG00000126756,ENSG00000103274,ENSG00000181163,ENSG00000007168,ENSG00000156876,ENSG00000011523,ENSG00000170927,ENSG00000123374,ENSG00000152240,ENSG00000118762,ENSG00000141577,ENSG00000103540,ENSG00000140463,ENSG00000147400,ENSG00000117155,ENSG00000142731,ENSG00000155380,ENSG00000078674,ENSG00000077254,ENSG00000222014,ENSG00000131351,ENSG00000147316,ENSG00000149554,ENSG00000058272,ENSG00000168061…	1.26495	2.34043e-05	0.00249146
microtubule cytoskeleton organization(GO:0000226)	332	951	64	2119	2.93	268	28350	0.94	ENSG00000040275,ENSG00000066279,ENSG00000140299,ENSG00000119408,ENSG00000147874,ENSG00000186185,ENSG00000175216,ENSG00000013810,ENSG00000142945,ENSG00000068796,ENSG00000154473,ENSG00000141376,ENSG00000198901,ENSG00000067606,ENSG00000153140,ENSG00000121957,ENSG00000162946,ENSG00000108055,ENSG00000080986,ENSG00000137807,ENSG00000137812,ENSG00000121621,ENSG00000237649,ENSG00000117650,ENSG00000114346…	ENSG00000126756,ENSG00000196072,ENSG00000186638,ENSG00000186625,ENSG00000101162,ENSG00000007372,ENSG00000183765,ENSG00000077549,ENSG00000041880,ENSG00000103274,ENSG00000119383,ENSG00000170703,ENSG00000101057,ENSG00000159713,ENSG00000185963,ENSG00000119685,ENSG00000141933,ENSG00000151422,ENSG00000159433,ENSG00000126524,ENSG00000171943,ENSG00000103126,ENSG00000152582,ENSG00000181163,ENSG00000151414…	1.16158	1.93837e-13	2.64123e-10
nuclear division(GO:0000280)	466	1260	88	2095	4.03	378	28240	1.32	ENSG00000156970,ENSG00000126787,ENSG00000196074,ENSG00000157456,ENSG00000040275,ENSG00000066279,ENSG00000119408,ENSG00000147874,ENSG00000184661,ENSG00000119638,ENSG00000004897,ENSG00000186185,ENSG00000156509,ENSG00000175216,ENSG00000003137,ENSG00000142945,ENSG00000117399,ENSG00000068796,ENSG00000154473,ENSG00000148773,ENSG00000175063,ENSG00000198924,ENSG00000176915,ENSG00000182185,ENSG00000140443…	ENSG00000057468,ENSG00000141759,ENSG00000176248,ENSG00000101144,ENSG00000186625,ENSG00000019991,ENSG00000183765,ENSG00000124688,ENSG00000182263,ENSG00000125378,ENSG00000152670,ENSG00000103275,ENSG00000125337,ENSG00000184445,ENSG00000126803,ENSG00000101057,ENSG00000062650,ENSG00000185988,ENSG00000119684,ENSG00000011426,ENSG00000102096,ENSG00000151491,ENSG00000155657,ENSG00000011485,ENSG00000182585…	1.14363	2.2428e-17	7.64011e-14
centromere complex assembly(GO:0034508)	40	120	12	2171	0.55	28	28590	0.1	ENSG00000197238,ENSG00000197061,ENSG00000158406,ENSG00000278705,ENSG00000137812,ENSG00000117724,ENSG00000123485,ENSG00000138778,ENSG00000115163,ENSG00000175792,ENSG00000129534,ENSG00000274618	ENSG00000102054,ENSG00000181163,ENSG00000123219,ENSG00000063978,ENSG00000142856,ENSG00000119969,ENSG00000153044,ENSG00000102384,ENSG00000153147,ENSG00000048649,ENSG00000031691,ENSG00000162521,ENSG00000203760,ENSG00000197837,ENSG00000159055,ENSG00000145241,ENSG00000166582,ENSG00000139687,ENSG00000138092,ENSG00000169689,ENSG00000143442,ENSG00000112701,ENSG00000188312,ENSG00000104147,ENSG00000151725…	1.73057	1.34017e-05	0.00147268
protein-DNA complex assembly(GO:0065004)	118	417	32	2151	1.47	86	28532	0.3	ENSG00000124575,ENSG00000124610,ENSG00000124635,ENSG00000184678,ENSG00000197153,ENSG00000197238,ENSG00000197061,ENSG00000158406,ENSG00000278828,ENSG00000233822,ENSG00000278705,ENSG00000185130,ENSG00000147133,ENSG00000137812,ENSG00000117724,ENSG00000118900,ENSG00000168298,ENSG00000123485,ENSG00000138778,ENSG00000184357,ENSG00000115163,ENSG00000163041,ENSG00000277224,ENSG00000111875,ENSG00000164104…	ENSG00000073111,ENSG00000125398,ENSG00000119335,ENSG00000140307,ENSG00000102054,ENSG00000181163,ENSG00000123219,ENSG00000063978,ENSG00000142856,ENSG00000119969,ENSG00000230667,ENSG00000156650,ENSG00000002016,ENSG00000186310,ENSG00000184897,ENSG00000153044,ENSG00000186462,ENSG00000102384,ENSG00000153147,ENSG00000146047,ENSG00000132475,ENSG00000115750,ENSG00000033800,ENSG00000048649,ENSG00000132383…	1.59648	2.3604e-11	2.29734e-08
mRNA 3'-end processing(GO:0031124)	90	250	18	2165	0.82	72	28546	0.25	ENSG00000156976,ENSG00000124193,ENSG00000123908,ENSG00000132463,ENSG00000116754,ENSG00000165494,ENSG00000115875,ENSG00000134057,ENSG00000111605,ENSG00000136450,ENSG00000161547,ENSG00000125107,ENSG00000172239,ENSG00000100354,ENSG00000112081,ENSG00000133226,ENSG00000135473,ENSG00000119203	ENSG00000151247,ENSG00000265241,ENSG00000101104,ENSG00000101138,ENSG00000125351,ENSG00000155508,ENSG00000176102,ENSG00000183684,ENSG00000152520,ENSG00000076242,ENSG00000155858,ENSG00000198791,ENSG00000140694,ENSG00000141232,ENSG00000125755,ENSG00000141543,ENSG00000125835,ENSG00000158435,ENSG00000182004,ENSG00000078687,ENSG00000063046,ENSG00000149532,ENSG00000163950,ENSG00000168002,ENSG00000116350…	1.1928	5.23631e-05	0.00498646
protein-DNA complex subunit organization(GO:0071824)	140	478	33	2150	1.51	107	28511	0.37	ENSG00000124575,ENSG00000124610,ENSG00000124635,ENSG00000181218,ENSG00000184678,ENSG00000197153,ENSG00000197238,ENSG00000197061,ENSG00000158406,ENSG00000278828,ENSG00000233822,ENSG00000278705,ENSG00000185130,ENSG00000147133,ENSG00000137812,ENSG00000117724,ENSG00000118900,ENSG00000168298,ENSG00000123485,ENSG00000138778,ENSG00000184357,ENSG00000115163,ENSG00000163041,ENSG00000277224,ENSG00000111875…	ENSG00000073111,ENSG00000125398,ENSG00000119335,ENSG00000140307,ENSG00000066117,ENSG00000102054,ENSG00000170820,ENSG00000181163,ENSG00000123219,ENSG00000063978,ENSG00000142856,ENSG00000068878,ENSG00000119969,ENSG00000230667,ENSG00000156650,ENSG00000002016,ENSG00000186310,ENSG00000184897,ENSG00000116254,ENSG00000153044,ENSG00000186462,ENSG00000102384,ENSG00000153147,ENSG00000146047,ENSG00000132475…	1.4085	6.51087e-10	2.46436e-07
sister chromatid segregation(GO:0000819)	66	159	23	2160	1.05	43	28575	0.15	ENSG00000126787,ENSG00000040275,ENSG00000186185,ENSG00000154473,ENSG00000108055,ENSG00000080986,ENSG00000121621,ENSG00000237649,ENSG00000117650,ENSG00000138778,ENSG00000131747,ENSG00000163535,ENSG00000109805,ENSG00000121101,ENSG00000166851,ENSG00000128944,ENSG00000134057,ENSG00000113810,ENSG00000164109,ENSG00000134690,ENSG00000010292,ENSG00000010244,ENSG00000134222	ENSG00000125337,ENSG00000155657,ENSG00000156831,ENSG00000176635,ENSG00000077097,ENSG00000198824,ENSG00000086827,ENSG00000198887,ENSG00000047410,ENSG00000122952,ENSG00000122966,ENSG00000121892,ENSG00000116273,ENSG00000137804,ENSG00000131165,ENSG00000131023,ENSG00000146670,ENSG00000108384,ENSG00000146857,ENSG00000121152,ENSG00000139687,ENSG00000036257,ENSG00000112941,ENSG00000128908,ENSG00000179041…	1.95672	5.74488e-11	3.26166e-08
mRNA processing(GO:0006397)	413	1250	58	2125	2.66	355	28263	1.24	ENSG00000156976,ENSG00000123136,ENSG00000119707,ENSG00000126653,ENSG00000185736,ENSG00000148843,ENSG00000119953,ENSG00000124193,ENSG00000117360,ENSG00000033030,ENSG00000125870,ENSG00000049883,ENSG00000169045,ENSG00000123908,ENSG00000132463,ENSG00000147274,ENSG00000168066,ENSG00000117751,ENSG00000047315,ENSG00000116560,ENSG00000131051,ENSG00000109606,ENSG00000116754,ENSG00000153914,ENSG00000159140…	ENSG00000151247,ENSG00000124562,ENSG00000188816,ENSG00000141759,ENSG00000265241,ENSG00000101161,ENSG00000007392,ENSG00000101104,ENSG00000101138,ENSG00000157540,ENSG00000119314,ENSG00000152601,ENSG00000084463,ENSG00000011304,ENSG00000125351,ENSG00000155508,ENSG00000176102,ENSG00000123154,ENSG00000185946,ENSG00000183684,ENSG00000170892,ENSG00000170860,ENSG00000171960,ENSG00000039123,ENSG00000197381…	0.776107	5.87621e-07	9.76454e-05
metaphase/anaphase transition of cell cycle(GO:0044784)	45	123	17	2166	0.78	28	28590	0.1	ENSG00000156970,ENSG00000126787,ENSG00000119408,ENSG00000004897,ENSG00000117399,ENSG00000154473,ENSG00000175063,ENSG00000117724,ENSG00000138778,ENSG00000002822,ENSG00000121101,ENSG00000166851,ENSG00000169679,ENSG00000112742,ENSG00000164109,ENSG00000010244,ENSG00000112029	ENSG00000176248,ENSG00000156831,ENSG00000134982,ENSG00000147601,ENSG00000141552,ENSG00000198887,ENSG00000153107,ENSG00000176386,ENSG00000047410,ENSG00000122966,ENSG00000130177,ENSG00000116670,ENSG00000149311,ENSG00000196510,ENSG00000136014,ENSG00000128789,ENSG00000139687,ENSG00000036257,ENSG00000164162,ENSG00000099910,ENSG00000089053,ENSG00000053900,ENSG00000170142,ENSG00000135476,ENSG00000094804…	2.08118	4.38438e-09	1.32747e-06
mitotic cell cycle phase transition(GO:0044772)	457	1273	71	2112	3.25	386	28232	1.35	ENSG00000156970,ENSG00000126787,ENSG00000077684,ENSG00000157456,ENSG00000123080,ENSG00000183856,ENSG00000119397,ENSG00000119408,ENSG00000140015,ENSG00000004897,ENSG00000198707,ENSG00000175216,ENSG00000175215,ENSG00000117399,ENSG00000154473,ENSG00000154493,ENSG00000175063,ENSG00000182185,ENSG00000075218,ENSG00000158402,ENSG00000006634,ENSG00000139842,ENSG00000148411,ENSG00000149474,ENSG00000117724…	ENSG00000151247,ENSG00000103342,ENSG00000176248,ENSG00000101182,ENSG00000183814,ENSG00000073111,ENSG00000072062,ENSG00000183765,ENSG00000124688,ENSG00000085563,ENSG00000078900,ENSG00000103264,ENSG00000141867,ENSG00000184445,ENSG00000073282,ENSG00000198176,ENSG00000176101,ENSG00000126803,ENSG00000101057,ENSG00000119414,ENSG00000184481,ENSG00000101004,ENSG00000185988,ENSG00000102096,ENSG00000170855…	0.899663	5.03524e-10	2.12353e-07
cell cycle phase transition(GO:0044770)	469	1303	72	2111	3.3	397	28221	1.39	ENSG00000156970,ENSG00000126787,ENSG00000077684,ENSG00000157456,ENSG00000123080,ENSG00000183856,ENSG00000119397,ENSG00000119408,ENSG00000140015,ENSG00000004897,ENSG00000198707,ENSG00000175216,ENSG00000175215,ENSG00000117399,ENSG00000154473,ENSG00000154493,ENSG00000175063,ENSG00000182185,ENSG00000075218,ENSG00000176887,ENSG00000158402,ENSG00000006634,ENSG00000139842,ENSG00000148411,ENSG00000149474…	ENSG00000151247,ENSG00000103342,ENSG00000170631,ENSG00000176248,ENSG00000101182,ENSG00000183814,ENSG00000073111,ENSG00000072062,ENSG00000183765,ENSG00000124688,ENSG00000085563,ENSG00000078900,ENSG00000103264,ENSG00000141867,ENSG00000184445,ENSG00000073282,ENSG00000198176,ENSG00000176101,ENSG00000126803,ENSG00000101057,ENSG00000119414,ENSG00000184481,ENSG00000101004,ENSG00000185988,ENSG00000102096…	0.885634	5.2987e-10	2.12353e-07
regulation of mRNA processing(GO:0050684)	79	181	18	2165	0.82	61	28557	0.21	ENSG00000119707,ENSG00000126653,ENSG00000124193,ENSG00000049883,ENSG00000123908,ENSG00000147274,ENSG00000115875,ENSG00000020256,ENSG00000134057,ENSG00000070495,ENSG00000108654,ENSG00000136450,ENSG00000173933,ENSG00000122566,ENSG00000136527,ENSG00000125107,ENSG00000188529,ENSG00000100354	ENSG00000188816,ENSG00000265241,ENSG00000157540,ENSG00000119314,ENSG00000152601,ENSG00000011304,ENSG00000159409,ENSG00000198791,ENSG00000116001,ENSG00000141232,ENSG00000152193,ENSG00000078687,ENSG00000109111,ENSG00000168002,ENSG00000116350,ENSG00000008128,ENSG00000154548,ENSG00000063244,ENSG00000096063,ENSG00000146457,ENSG00000205937,ENSG00000054118,ENSG00000185522,ENSG00000163510,ENSG00000108561…	1.35898	8.02956e-06	0.000943196
regulation of cell cycle process(GO:0010564)	463	1304	69	2114	3.16	394	28224	1.38	ENSG00000156970,ENSG00000126787,ENSG00000077684,ENSG00000119408,ENSG00000140015,ENSG00000004897,ENSG00000156509,ENSG00000175215,ENSG00000117399,ENSG00000154473,ENSG00000154493,ENSG00000175063,ENSG00000182185,ENSG00000140443,ENSG00000075218,ENSG00000176887,ENSG00000158402,ENSG00000118523,ENSG00000139842,ENSG00000108055,ENSG00000148411,ENSG00000114251,ENSG00000115760,ENSG00000137807,ENSG00000117724…	ENSG00000170631,ENSG00000176248,ENSG00000101182,ENSG00000101144,ENSG00000072062,ENSG00000183765,ENSG00000125398,ENSG00000124688,ENSG00000078900,ENSG00000125378,ENSG00000103264,ENSG00000041880,ENSG00000103274,ENSG00000141867,ENSG00000184445,ENSG00000073282,ENSG00000123159,ENSG00000062650,ENSG00000184481,ENSG00000185988,ENSG00000011426,ENSG00000011451,ENSG00000170855,ENSG00000126524,ENSG00000181163…	0.849346	4.48139e-09	1.32747e-06
cell cycle G2/M phase transition(GO:0044839)	169	489	27	2156	1.24	142	28476	0.5	ENSG00000157456,ENSG00000119397,ENSG00000140015,ENSG00000198707,ENSG00000175216,ENSG00000182185,ENSG00000158402,ENSG00000149474,ENSG00000117724,ENSG00000117650,ENSG00000046651,ENSG00000097046,ENSG00000145386,ENSG00000128989,ENSG00000166851,ENSG00000134057,ENSG00000136122,ENSG00000160299,ENSG00000110092,ENSG00000156273,ENSG00000072864,ENSG00000170027,ENSG00000101624,ENSG00000087586,ENSG00000182923…	ENSG00000183814,ENSG00000072062,ENSG00000183765,ENSG00000085563,ENSG00000141867,ENSG00000176101,ENSG00000126803,ENSG00000101057,ENSG00000101004,ENSG00000170836,ENSG00000155666,ENSG00000123240,ENSG00000007168,ENSG00000183580,ENSG00000159593,ENSG00000147889,ENSG00000123374,ENSG00000196230,ENSG00000175203,ENSG00000057935,ENSG00000077157,ENSG00000130640,ENSG00000147601,ENSG00000197102,ENSG00000141551…	0.920817	6.34305e-05	0.0058399
negative regulation of mitotic cell cycle phase transition(GO:1901991)	200	623	36	2147	1.65	164	28454	0.57	ENSG00000156970,ENSG00000077684,ENSG00000004897,ENSG00000175215,ENSG00000117399,ENSG00000154473,ENSG00000154493,ENSG00000175063,ENSG00000075218,ENSG00000148411,ENSG00000117724,ENSG00000154767,ENSG00000123473,ENSG00000131747,ENSG00000137331,ENSG00000137337,ENSG00000002822,ENSG00000185499,ENSG00000145386,ENSG00000121101,ENSG00000070770,ENSG00000178295,ENSG00000166851,ENSG00000143624,ENSG00000134057…	ENSG00000176248,ENSG00000101182,ENSG00000183765,ENSG00000124688,ENSG00000078900,ENSG00000103264,ENSG00000184445,ENSG00000073282,ENSG00000184481,ENSG00000170855,ENSG00000041515,ENSG00000196367,ENSG00000159593,ENSG00000197299,ENSG00000103035,ENSG00000197256,ENSG00000123374,ENSG00000197343,ENSG00000197170,ENSG00000198783,ENSG00000068878,ENSG00000134982,ENSG00000041357,ENSG00000078304,ENSG00000147601…	1.06787	2.07378e-07	3.92462e-05
regulation of mitotic cell cycle phase transition(GO:1901990)	259	746	45	2138	2.06	214	28404	0.75	ENSG00000156970,ENSG00000126787,ENSG00000077684,ENSG00000119408,ENSG00000140015,ENSG00000004897,ENSG00000175215,ENSG00000117399,ENSG00000154473,ENSG00000154493,ENSG00000175063,ENSG00000182185,ENSG00000075218,ENSG00000139842,ENSG00000148411,ENSG00000117724,ENSG00000154767,ENSG00000097046,ENSG00000123473,ENSG00000138778,ENSG00000131747,ENSG00000137331,ENSG00000137337,ENSG00000002822,ENSG00000185499…	ENSG00000176248,ENSG00000101182,ENSG00000183765,ENSG00000124688,ENSG00000078900,ENSG00000103264,ENSG00000141867,ENSG00000184445,ENSG00000073282,ENSG00000184481,ENSG00000185988,ENSG00000170855,ENSG00000041515,ENSG00000196367,ENSG00000159593,ENSG00000156831,ENSG00000197299,ENSG00000103035,ENSG00000147889,ENSG00000197256,ENSG00000123374,ENSG00000197343,ENSG00000155858,ENSG00000197170,ENSG00000198783…	1.02735	2.52722e-08	6.08e-06
regulation of cell cycle phase transition(GO:1901987)	269	771	46	2137	2.11	223	28395	0.78	ENSG00000156970,ENSG00000126787,ENSG00000077684,ENSG00000119408,ENSG00000140015,ENSG00000004897,ENSG00000175215,ENSG00000117399,ENSG00000154473,ENSG00000154493,ENSG00000175063,ENSG00000182185,ENSG00000075218,ENSG00000176887,ENSG00000139842,ENSG00000148411,ENSG00000117724,ENSG00000154767,ENSG00000097046,ENSG00000123473,ENSG00000138778,ENSG00000131747,ENSG00000137331,ENSG00000137337,ENSG00000002822…	ENSG00000170631,ENSG00000176248,ENSG00000101182,ENSG00000183765,ENSG00000124688,ENSG00000078900,ENSG00000103264,ENSG00000141867,ENSG00000184445,ENSG00000073282,ENSG00000184481,ENSG00000185988,ENSG00000170855,ENSG00000041515,ENSG00000196367,ENSG00000159593,ENSG00000156831,ENSG00000197299,ENSG00000103035,ENSG00000147889,ENSG00000197256,ENSG00000123374,ENSG00000197343,ENSG00000155858,ENSG00000197170…	1.00828	2.58799e-08	6.08e-06
negative regulation of cell cycle phase transition(GO:1901988)	206	633	37	2146	1.69	169	28449	0.59	ENSG00000156970,ENSG00000077684,ENSG00000004897,ENSG00000175215,ENSG00000117399,ENSG00000154473,ENSG00000154493,ENSG00000175063,ENSG00000075218,ENSG00000176887,ENSG00000148411,ENSG00000117724,ENSG00000154767,ENSG00000123473,ENSG00000131747,ENSG00000137331,ENSG00000137337,ENSG00000002822,ENSG00000185499,ENSG00000145386,ENSG00000121101,ENSG00000070770,ENSG00000178295,ENSG00000166851,ENSG00000143624…	ENSG00000176248,ENSG00000101182,ENSG00000183765,ENSG00000124688,ENSG00000078900,ENSG00000103264,ENSG00000184445,ENSG00000073282,ENSG00000184481,ENSG00000170855,ENSG00000041515,ENSG00000196367,ENSG00000159593,ENSG00000197299,ENSG00000103035,ENSG00000197256,ENSG00000123374,ENSG00000197343,ENSG00000197170,ENSG00000198783,ENSG00000068878,ENSG00000134982,ENSG00000041357,ENSG00000078304,ENSG00000147601…	1.06553	1.49717e-07	2.91434e-05
negative regulation of organelle organization(GO:0010639)	230	638	34	2149	1.56	196	28422	0.68	ENSG00000156970,ENSG00000107104,ENSG00000004897,ENSG00000156509,ENSG00000117399,ENSG00000154473,ENSG00000175063,ENSG00000140451,ENSG00000108179,ENSG00000137877,ENSG00000117724,ENSG00000117650,ENSG00000162063,ENSG00000137331,ENSG00000002822,ENSG00000185345,ENSG00000121101,ENSG00000146950,ENSG00000178295,ENSG00000166851,ENSG00000134057,ENSG00000166780,ENSG00000136108,ENSG00000169679,ENSG00000112742…	ENSG00000159692,ENSG00000196092,ENSG00000151239,ENSG00000176248,ENSG00000186635,ENSG00000197694,ENSG00000101144,ENSG00000019991,ENSG00000077549,ENSG00000119335,ENSG00000188976,ENSG00000125378,ENSG00000042493,ENSG00000103274,ENSG00000197548,ENSG00000062650,ENSG00000176171,ENSG00000057663,ENSG00000170855,ENSG00000151491,ENSG00000126524,ENSG00000170807,ENSG00000181163,ENSG00000152527,ENSG00000182533…	0.830407	4.49582e-05	0.00443913
regulation of chromosome segregation(GO:0051983)	30	80	10	2173	0.46	20	28598	0.07	ENSG00000142945,ENSG00000154473,ENSG00000117650,ENSG00000114346,ENSG00000002822,ENSG00000128944,ENSG00000134057,ENSG00000169679,ENSG00000010244,ENSG00000161800	ENSG00000062650,ENSG00000156831,ENSG00000134982,ENSG00000068903,ENSG00000198887,ENSG00000047410,ENSG00000168036,ENSG00000147099,ENSG00000146670,ENSG00000139687,ENSG00000179051,ENSG00000143452,ENSG00000168646,ENSG00000070831,ENSG00000178999,ENSG00000258472,ENSG00000135476,ENSG00000094804,ENSG00000102974,ENSG00000127586	1.88408	2.52145e-05	0.00260282
regulation of RNA splicing(GO:0043484)	82	250	17	2166	0.78	65	28553	0.23	ENSG00000119707,ENSG00000126653,ENSG00000124193,ENSG00000169045,ENSG00000147274,ENSG00000159140,ENSG00000115875,ENSG00000020256,ENSG00000169813,ENSG00000070495,ENSG00000108654,ENSG00000136450,ENSG00000173933,ENSG00000122566,ENSG00000136527,ENSG00000013441,ENSG00000188529	ENSG00000188816,ENSG00000265241,ENSG00000157540,ENSG00000119314,ENSG00000152601,ENSG00000011304,ENSG00000159409,ENSG00000103067,ENSG00000181222,ENSG00000116001,ENSG00000078328,ENSG00000117569,ENSG00000102103,ENSG00000152193,ENSG00000176444,ENSG00000116350,ENSG00000154548,ENSG00000063244,ENSG00000137948,ENSG00000096063,ENSG00000149187,ENSG00000164896,ENSG00000146457,ENSG00000205937,ENSG00000155966…	1.23771	5.20186e-05	0.00498646
negative regulation of cell cycle process(GO:0010948)	254	814	41	2142	1.88	213	28405	0.74	ENSG00000156970,ENSG00000077684,ENSG00000004897,ENSG00000156509,ENSG00000175215,ENSG00000117399,ENSG00000154473,ENSG00000154493,ENSG00000175063,ENSG00000075218,ENSG00000176887,ENSG00000108055,ENSG00000148411,ENSG00000117724,ENSG00000154767,ENSG00000123473,ENSG00000162063,ENSG00000131747,ENSG00000137331,ENSG00000137337,ENSG00000002822,ENSG00000185499,ENSG00000145386,ENSG00000121101,ENSG00000070770…	ENSG00000176248,ENSG00000101182,ENSG00000101144,ENSG00000183765,ENSG00000124688,ENSG00000078900,ENSG00000125378,ENSG00000103264,ENSG00000103274,ENSG00000141867,ENSG00000184445,ENSG00000073282,ENSG00000062650,ENSG00000184481,ENSG00000170855,ENSG00000181163,ENSG00000041515,ENSG00000196367,ENSG00000159593,ENSG00000197299,ENSG00000103035,ENSG00000197256,ENSG00000123374,ENSG00000197343,ENSG00000197170…	0.937105	7.96367e-07	0.000129182
regulation of mRNA splicing, via spliceosome(GO:0048024)	55	129	13	2170	0.6	42	28576	0.15	ENSG00000119707,ENSG00000126653,ENSG00000124193,ENSG00000147274,ENSG00000115875,ENSG00000020256,ENSG00000070495,ENSG00000108654,ENSG00000136450,ENSG00000173933,ENSG00000122566,ENSG00000136527,ENSG00000188529	ENSG00000188816,ENSG00000265241,ENSG00000157540,ENSG00000119314,ENSG00000152601,ENSG00000011304,ENSG00000159409,ENSG00000116001,ENSG00000152193,ENSG00000116350,ENSG00000154548,ENSG00000063244,ENSG00000096063,ENSG00000146457,ENSG00000205937,ENSG00000054118,ENSG00000185522,ENSG00000163510,ENSG00000108561,ENSG00000162385,ENSG00000003756,ENSG00000185272,ENSG00000109971,ENSG00000139767,ENSG00000139793…	1.40512	9.52218e-05	0.00842528
nuclear envelope organization(GO:0006998)	55	127	13	2170	0.6	42	28576	0.15	ENSG00000157456,ENSG00000119408,ENSG00000119638,ENSG00000176915,ENSG00000124789,ENSG00000166851,ENSG00000136243,ENSG00000134057,ENSG00000110713,ENSG00000104936,ENSG00000093000,ENSG00000100242,ENSG00000064102	ENSG00000101146,ENSG00000126883,ENSG00000155561,ENSG00000170876,ENSG00000125450,ENSG00000069248,ENSG00000007168,ENSG00000196313,ENSG00000102119,ENSG00000075188,ENSG00000175334,ENSG00000047410,ENSG00000153201,ENSG00000164828,ENSG00000164850,ENSG00000138750,ENSG00000108559,ENSG00000165476,ENSG00000111581,ENSG00000166579,ENSG00000163002,ENSG00000120253,ENSG00000139496,ENSG00000221914,ENSG00000168476…	1.40512	9.52218e-05	0.00842528
DNA conformation change(GO:0071103)	192	633	42	2141	1.92	150	28468	0.52	ENSG00000124575,ENSG00000124610,ENSG00000124635,ENSG00000184678,ENSG00000197153,ENSG00000197238,ENSG00000197061,ENSG00000198900,ENSG00000140451,ENSG00000158406,ENSG00000278828,ENSG00000233822,ENSG00000278705,ENSG00000185130,ENSG00000185129,ENSG00000121988,ENSG00000137812,ENSG00000118900,ENSG00000168298,ENSG00000108469,ENSG00000123485,ENSG00000127989,ENSG00000131747,ENSG00000184357,ENSG00000115163…	ENSG00000073111,ENSG00000125398,ENSG00000119335,ENSG00000188976,ENSG00000184428,ENSG00000140326,ENSG00000140320,ENSG00000062650,ENSG00000102030,ENSG00000102054,ENSG00000156709,ENSG00000170820,ENSG00000155657,ENSG00000181163,ENSG00000123219,ENSG00000004700,ENSG00000107290,ENSG00000197299,ENSG00000147889,ENSG00000197275,ENSG00000076108,ENSG00000156502,ENSG00000142856,ENSG00000068878,ENSG00000198765…	1.31454	4.21448e-11	2.87132e-08
spindle assembly checkpoint(GO:0071173)	41	125	15	2168	0.69	26	28592	0.09	ENSG00000156970,ENSG00000004897,ENSG00000117399,ENSG00000154473,ENSG00000175063,ENSG00000137812,ENSG00000117724,ENSG00000002822,ENSG00000121101,ENSG00000178295,ENSG00000166851,ENSG00000169679,ENSG00000112742,ENSG00000164109,ENSG00000010244	ENSG00000176248,ENSG00000134982,ENSG00000147601,ENSG00000141552,ENSG00000153107,ENSG00000176386,ENSG00000047410,ENSG00000130177,ENSG00000116670,ENSG00000149311,ENSG00000196510,ENSG00000136014,ENSG00000128789,ENSG00000205629,ENSG00000120129,ENSG00000164162,ENSG00000110200,ENSG00000144635,ENSG00000099910,ENSG00000089053,ENSG00000053900,ENSG00000170142,ENSG00000094880,ENSG00000126226,ENSG00000126215…	2.02928	5.91016e-08	1.25831e-05
mitotic spindle checkpoint(GO:0071174)	45	132	17	2166	0.78	28	28590	0.1	ENSG00000156970,ENSG00000004897,ENSG00000117399,ENSG00000154473,ENSG00000175063,ENSG00000117724,ENSG00000123473,ENSG00000002822,ENSG00000121101,ENSG00000070770,ENSG00000178295,ENSG00000166851,ENSG00000134057,ENSG00000169679,ENSG00000112742,ENSG00000164109,ENSG00000010244	ENSG00000176248,ENSG00000134982,ENSG00000147601,ENSG00000141552,ENSG00000153107,ENSG00000176386,ENSG00000047410,ENSG00000130177,ENSG00000116670,ENSG00000149311,ENSG00000196510,ENSG00000136014,ENSG00000128789,ENSG00000205629,ENSG00000120129,ENSG00000164162,ENSG00000110200,ENSG00000144635,ENSG00000099910,ENSG00000101266,ENSG00000172167,ENSG00000089053,ENSG00000053900,ENSG00000170142,ENSG00000094880…	2.08118	4.38438e-09	1.32747e-06
CENP-A containing nucleosome assembly(GO:0034080)	28	69	10	2173	0.46	18	28600	0.06	ENSG00000197238,ENSG00000197061,ENSG00000158406,ENSG00000278705,ENSG00000137812,ENSG00000123485,ENSG00000115163,ENSG00000175792,ENSG00000129534,ENSG00000274618	ENSG00000102054,ENSG00000181163,ENSG00000123219,ENSG00000142856,ENSG00000153044,ENSG00000102384,ENSG00000153147,ENSG00000048649,ENSG00000031691,ENSG00000162521,ENSG00000203760,ENSG00000197837,ENSG00000159055,ENSG00000138092,ENSG00000188312,ENSG00000104147,ENSG00000151725,ENSG00000166451	1.98951	1.25561e-05	0.00140238
histone H4-K20 demethylation(GO:0035574)	8	25	5	2178	0.23	3	28615	0.01	ENSG00000197238,ENSG00000197061,ENSG00000158406,ENSG00000278705,ENSG00000274618	ENSG00000006459,ENSG00000197837,ENSG00000172943	3.08635	8.31351e-05	0.00755199
establishment or maintenance of cell polarity(GO:0007163)	131	295	25	2158	1.15	106	28512	0.37	ENSG00000040275,ENSG00000107104,ENSG00000198707,ENSG00000175216,ENSG00000142945,ENSG00000141376,ENSG00000140443,ENSG00000067606,ENSG00000121957,ENSG00000080986,ENSG00000162849,ENSG00000120899,ENSG00000154928,ENSG00000001631,ENSG00000115163,ENSG00000138182,ENSG00000112851,ENSG00000136158,ENSG00000134516,ENSG00000072864,ENSG00000101680,ENSG00000127603,ENSG00000107560,ENSG00000166483,ENSG00000143951	ENSG00000151208,ENSG00000188878,ENSG00000007372,ENSG00000103241,ENSG00000159753,ENSG00000151474,ENSG00000197386,ENSG00000007168,ENSG00000073350,ENSG00000118046,ENSG00000123338,ENSG00000150054,ENSG00000198752,ENSG00000124171,ENSG00000084733,ENSG00000125878,ENSG00000103494,ENSG00000086827,ENSG00000148498,ENSG00000147316,ENSG00000115694,ENSG00000131236,ENSG00000116641,ENSG00000162738,ENSG00000132694…	1.13658	4.88043e-06	0.000615747
negative regulation of cellular component organization(GO:0051129)	452	1164	59	2124	2.7	393	28225	1.37	ENSG00000156970,ENSG00000118193,ENSG00000151490,ENSG00000107104,ENSG00000004897,ENSG00000197122,ENSG00000156509,ENSG00000117399,ENSG00000154473,ENSG00000175063,ENSG00000141376,ENSG00000140451,ENSG00000067606,ENSG00000114251,ENSG00000108187,ENSG00000148356,ENSG00000108179,ENSG00000132359,ENSG00000185008,ENSG00000137834,ENSG00000137877,ENSG00000117724,ENSG00000117650,ENSG00000132535,ENSG00000162063…	ENSG00000159692,ENSG00000196092,ENSG00000151239,ENSG00000003402,ENSG00000176248,ENSG00000186635,ENSG00000197694,ENSG00000066248,ENSG00000101144,ENSG00000186625,ENSG00000019991,ENSG00000197635,ENSG00000181092,ENSG00000077549,ENSG00000119335,ENSG00000154096,ENSG00000188976,ENSG00000125378,ENSG00000042493,ENSG00000103274,ENSG00000197548,ENSG00000126803,ENSG00000198168,ENSG00000062650,ENSG00000176171…	0.690635	7.05644e-06	0.000843431
organelle fission(GO:0048285)	497	1336	91	2092	4.17	406	28212	1.42	ENSG00000156970,ENSG00000126787,ENSG00000196074,ENSG00000157456,ENSG00000040275,ENSG00000066279,ENSG00000119408,ENSG00000147874,ENSG00000184661,ENSG00000119638,ENSG00000004897,ENSG00000186185,ENSG00000156509,ENSG00000175216,ENSG00000003137,ENSG00000142945,ENSG00000117399,ENSG00000068796,ENSG00000154473,ENSG00000148773,ENSG00000175063,ENSG00000198924,ENSG00000176915,ENSG00000182185,ENSG00000140443…	ENSG00000057468,ENSG00000141759,ENSG00000176248,ENSG00000101144,ENSG00000186625,ENSG00000019991,ENSG00000188906,ENSG00000183765,ENSG00000124688,ENSG00000182263,ENSG00000125378,ENSG00000152670,ENSG00000103275,ENSG00000125337,ENSG00000184445,ENSG00000126803,ENSG00000101057,ENSG00000062650,ENSG00000176171,ENSG00000185988,ENSG00000119684,ENSG00000011426,ENSG00000102096,ENSG00000151491,ENSG00000155657…	1.10613	4.90601e-17	1.11415e-13
regulation of mitotic nuclear division(GO:0007088)	114	327	26	2157	1.19	88	28530	0.31	ENSG00000156970,ENSG00000126787,ENSG00000119408,ENSG00000004897,ENSG00000117399,ENSG00000154473,ENSG00000175063,ENSG00000140443,ENSG00000158402,ENSG00000117724,ENSG00000117650,ENSG00000138798,ENSG00000138778,ENSG00000002822,ENSG00000121101,ENSG00000138182,ENSG00000178295,ENSG00000166851,ENSG00000136122,ENSG00000169679,ENSG00000112742,ENSG00000164109,ENSG00000010244,ENSG00000112029,ENSG00000087586…	ENSG00000176248,ENSG00000101144,ENSG00000124688,ENSG00000125378,ENSG00000184445,ENSG00000011426,ENSG00000182585,ENSG00000158806,ENSG00000156831,ENSG00000125538,ENSG00000078401,ENSG00000134982,ENSG00000068903,ENSG00000147601,ENSG00000124205,ENSG00000141552,ENSG00000086827,ENSG00000198887,ENSG00000124006,ENSG00000153107,ENSG00000176386,ENSG00000047410,ENSG00000149554,ENSG00000146247,ENSG00000130177…	1.363	8.38406e-08	1.68002e-05
mitotic spindle assembly checkpoint(GO:0007094)	40	123	14	2169	0.64	26	28592	0.09	ENSG00000156970,ENSG00000004897,ENSG00000117399,ENSG00000154473,ENSG00000175063,ENSG00000117724,ENSG00000002822,ENSG00000121101,ENSG00000178295,ENSG00000166851,ENSG00000169679,ENSG00000112742,ENSG00000164109,ENSG00000010244	ENSG00000176248,ENSG00000134982,ENSG00000147601,ENSG00000141552,ENSG00000153107,ENSG00000176386,ENSG00000047410,ENSG00000130177,ENSG00000116670,ENSG00000149311,ENSG00000196510,ENSG00000136014,ENSG00000128789,ENSG00000205629,ENSG00000120129,ENSG00000164162,ENSG00000110200,ENSG00000144635,ENSG00000099910,ENSG00000089053,ENSG00000053900,ENSG00000170142,ENSG00000094880,ENSG00000126226,ENSG00000126215…	1.95982	3.09465e-07	5.69834e-05
mitotic cell cycle checkpoint(GO:0007093)	173	544	31	2152	1.42	142	28476	0.5	ENSG00000156970,ENSG00000004897,ENSG00000117399,ENSG00000154473,ENSG00000154493,ENSG00000175063,ENSG00000075218,ENSG00000117724,ENSG00000154767,ENSG00000123473,ENSG00000131747,ENSG00000137331,ENSG00000137337,ENSG00000002822,ENSG00000185499,ENSG00000145386,ENSG00000121101,ENSG00000070770,ENSG00000178295,ENSG00000166851,ENSG00000143624,ENSG00000134057,ENSG00000169679,ENSG00000112742,ENSG00000164109…	ENSG00000176248,ENSG00000101182,ENSG00000183765,ENSG00000124688,ENSG00000078900,ENSG00000103264,ENSG00000184445,ENSG00000073282,ENSG00000184481,ENSG00000170855,ENSG00000196367,ENSG00000159593,ENSG00000197299,ENSG00000103035,ENSG00000123374,ENSG00000197170,ENSG00000198783,ENSG00000068878,ENSG00000134982,ENSG00000041357,ENSG00000078304,ENSG00000147601,ENSG00000077097,ENSG00000141510,ENSG00000141552…	1.06082	1.55621e-06	0.000220885
centrosome cycle(GO:0007098)	53	133	13	2170	0.6	40	28578	0.14	ENSG00000153140,ENSG00000117650,ENSG00000123473,ENSG00000162063,ENSG00000082898,ENSG00000138160,ENSG00000178295,ENSG00000110172,ENSG00000072864,ENSG00000170037,ENSG00000101624,ENSG00000087586,ENSG00000182923	ENSG00000103274,ENSG00000181163,ENSG00000156876,ENSG00000170927,ENSG00000123374,ENSG00000118762,ENSG00000141577,ENSG00000103540,ENSG00000147400,ENSG00000142731,ENSG00000077254,ENSG00000222014,ENSG00000147316,ENSG00000149554,ENSG00000168061,ENSG00000168036,ENSG00000168014,ENSG00000164953,ENSG00000103995,ENSG00000163611,ENSG00000116717,ENSG00000159069,ENSG00000108395,ENSG00000166579,ENSG00000139618…	1.45398	6.30713e-05	0.0058399
metaphase/anaphase transition of mitotic cell cycle(GO:0007091)	45	122	17	2166	0.78	28	28590	0.1	ENSG00000156970,ENSG00000126787,ENSG00000119408,ENSG00000004897,ENSG00000117399,ENSG00000154473,ENSG00000175063,ENSG00000117724,ENSG00000138778,ENSG00000002822,ENSG00000121101,ENSG00000166851,ENSG00000169679,ENSG00000112742,ENSG00000164109,ENSG00000010244,ENSG00000112029	ENSG00000176248,ENSG00000156831,ENSG00000134982,ENSG00000147601,ENSG00000141552,ENSG00000198887,ENSG00000153107,ENSG00000176386,ENSG00000047410,ENSG00000122966,ENSG00000130177,ENSG00000116670,ENSG00000149311,ENSG00000196510,ENSG00000136014,ENSG00000128789,ENSG00000139687,ENSG00000036257,ENSG00000164162,ENSG00000099910,ENSG00000089053,ENSG00000053900,ENSG00000170142,ENSG00000135476,ENSG00000094804…	2.08118	4.38438e-09	1.32747e-06
attachment of spindle microtubules to kinetochore(GO:0008608)	21	66	10	2173	0.46	11	28607	0.04	ENSG00000154473,ENSG00000080986,ENSG00000137812,ENSG00000117650,ENSG00000114346,ENSG00000121101,ENSG00000128944,ENSG00000134057,ENSG00000010244,ENSG00000161800	ENSG00000134982,ENSG00000068903,ENSG00000198824,ENSG00000139687,ENSG00000179051,ENSG00000129810,ENSG00000070831,ENSG00000178999,ENSG00000258472,ENSG00000105146,ENSG00000085415	2.48223	5.34726e-07	9.10772e-05
chromosome segregation(GO:0007059)	169	482	45	2138	2.06	124	28494	0.43	ENSG00000126787,ENSG00000040275,ENSG00000119408,ENSG00000184661,ENSG00000186185,ENSG00000142945,ENSG00000154473,ENSG00000198900,ENSG00000108055,ENSG00000149503,ENSG00000080986,ENSG00000137812,ENSG00000117724,ENSG00000121621,ENSG00000237649,ENSG00000117650,ENSG00000114346,ENSG00000108469,ENSG00000123485,ENSG00000138778,ENSG00000131747,ENSG00000163535,ENSG00000002822,ENSG00000109805,ENSG00000121101…	ENSG00000057468,ENSG00000103275,ENSG00000141867,ENSG00000125337,ENSG00000062650,ENSG00000155657,ENSG00000076242,ENSG00000156831,ENSG00000118007,ENSG00000184640,ENSG00000155816,ENSG00000124486,ENSG00000134982,ENSG00000068903,ENSG00000187790,ENSG00000152253,ENSG00000140623,ENSG00000141446,ENSG00000176635,ENSG00000077097,ENSG00000155229,ENSG00000075188,ENSG00000198824,ENSG00000086827,ENSG00000198887…	1.5762	4.69408e-15	7.99519e-12
spindle organization(GO:0007051)	88	257	26	2157	1.19	62	28556	0.22	ENSG00000066279,ENSG00000119408,ENSG00000147874,ENSG00000175216,ENSG00000013810,ENSG00000068796,ENSG00000198901,ENSG00000108055,ENSG00000080986,ENSG00000137807,ENSG00000237649,ENSG00000117650,ENSG00000138160,ENSG00000128944,ENSG00000134057,ENSG00000136122,ENSG00000112742,ENSG00000160299,ENSG00000112029,ENSG00000161800,ENSG00000134222,ENSG00000100242,ENSG00000087586,ENSG00000088325,ENSG00000182923…	ENSG00000101162,ENSG00000183765,ENSG00000041880,ENSG00000119383,ENSG00000101057,ENSG00000159433,ENSG00000126524,ENSG00000151414,ENSG00000076242,ENSG00000063978,ENSG00000196230,ENSG00000175203,ENSG00000152253,ENSG00000152240,ENSG00000197102,ENSG00000141551,ENSG00000067560,ENSG00000008710,ENSG00000047410,ENSG00000131351,ENSG00000196924,ENSG00000148335,ENSG00000168061,ENSG00000132341,ENSG00000137814…	1.71411	2.18924e-10	9.94351e-08
mitotic spindle organization(GO:0007052)	43	108	16	2167	0.73	27	28591	0.09	ENSG00000068796,ENSG00000198901,ENSG00000108055,ENSG00000080986,ENSG00000137807,ENSG00000117650,ENSG00000138160,ENSG00000134057,ENSG00000136122,ENSG00000112742,ENSG00000161800,ENSG00000134222,ENSG00000100242,ENSG00000087586,ENSG00000088325,ENSG00000064102	ENSG00000183765,ENSG00000041880,ENSG00000119383,ENSG00000101057,ENSG00000126524,ENSG00000175203,ENSG00000152253,ENSG00000197102,ENSG00000067560,ENSG00000008710,ENSG00000047410,ENSG00000196924,ENSG00000132341,ENSG00000117632,ENSG00000047849,ENSG00000163611,ENSG00000104671,ENSG00000145632,ENSG00000104728,ENSG00000164114,ENSG00000178999,ENSG00000101350,ENSG00000066629,ENSG00000072501,ENSG00000105146…	2.0565	1.61379e-08	4.07214e-06
mitotic nuclear division(GO:0007067)	356	989	77	2106	3.53	279	28339	0.97	ENSG00000156970,ENSG00000126787,ENSG00000157456,ENSG00000040275,ENSG00000066279,ENSG00000119408,ENSG00000147874,ENSG00000184661,ENSG00000119638,ENSG00000004897,ENSG00000186185,ENSG00000175216,ENSG00000142945,ENSG00000117399,ENSG00000068796,ENSG00000154473,ENSG00000175063,ENSG00000198924,ENSG00000176915,ENSG00000140443,ENSG00000158402,ENSG00000153140,ENSG00000137601,ENSG00000108055,ENSG00000115760…	ENSG00000141759,ENSG00000176248,ENSG00000101144,ENSG00000186625,ENSG00000019991,ENSG00000183765,ENSG00000124688,ENSG00000182263,ENSG00000125378,ENSG00000103275,ENSG00000125337,ENSG00000184445,ENSG00000101057,ENSG00000062650,ENSG00000185988,ENSG00000011426,ENSG00000151491,ENSG00000155657,ENSG00000011485,ENSG00000182585,ENSG00000186871,ENSG00000007168,ENSG00000183580,ENSG00000158806,ENSG00000156831…	1.31204	7.43995e-19	5.06884e-15
regulation of metaphase/anaphase transition of cell cycle(GO:1902099)	51	154	18	2165	0.82	33	28585	0.12	ENSG00000156970,ENSG00000126787,ENSG00000119408,ENSG00000004897,ENSG00000117399,ENSG00000154473,ENSG00000175063,ENSG00000117724,ENSG00000138778,ENSG00000002822,ENSG00000121101,ENSG00000178295,ENSG00000166851,ENSG00000169679,ENSG00000112742,ENSG00000164109,ENSG00000010244,ENSG00000112029	ENSG00000176248,ENSG00000156831,ENSG00000134982,ENSG00000147601,ENSG00000141552,ENSG00000198887,ENSG00000153107,ENSG00000176386,ENSG00000047410,ENSG00000130177,ENSG00000116670,ENSG00000149311,ENSG00000196510,ENSG00000136014,ENSG00000128789,ENSG00000139687,ENSG00000036257,ENSG00000205629,ENSG00000120129,ENSG00000164162,ENSG00000110200,ENSG00000144635,ENSG00000099910,ENSG00000089053,ENSG00000053900…	1.97433	5.5058e-09	1.50044e-06
negative regulation of metaphase/anaphase transition of cell cycle(GO:1902100)	41	126	15	2168	0.69	26	28592	0.09	ENSG00000156970,ENSG00000004897,ENSG00000117399,ENSG00000154473,ENSG00000175063,ENSG00000117724,ENSG00000002822,ENSG00000121101,ENSG00000178295,ENSG00000166851,ENSG00000169679,ENSG00000112742,ENSG00000164109,ENSG00000010244,ENSG00000112029	ENSG00000176248,ENSG00000134982,ENSG00000147601,ENSG00000141552,ENSG00000153107,ENSG00000176386,ENSG00000047410,ENSG00000130177,ENSG00000116670,ENSG00000149311,ENSG00000196510,ENSG00000136014,ENSG00000128789,ENSG00000205629,ENSG00000120129,ENSG00000164162,ENSG00000110200,ENSG00000144635,ENSG00000099910,ENSG00000089053,ENSG00000053900,ENSG00000170142,ENSG00000094880,ENSG00000126226,ENSG00000126215…	2.02928	5.91016e-08	1.25831e-05
centrosome organization(GO:0051297)	79	220	17	2166	0.78	62	28556	0.22	ENSG00000140299,ENSG00000147874,ENSG00000175216,ENSG00000153140,ENSG00000117650,ENSG00000123473,ENSG00000162063,ENSG00000082898,ENSG00000138160,ENSG00000178295,ENSG00000166851,ENSG00000110172,ENSG00000072864,ENSG00000170037,ENSG00000101624,ENSG00000087586,ENSG00000182923	ENSG00000126756,ENSG00000103274,ENSG00000181163,ENSG00000156876,ENSG00000011523,ENSG00000170927,ENSG00000123374,ENSG00000152240,ENSG00000118762,ENSG00000141577,ENSG00000103540,ENSG00000140463,ENSG00000147400,ENSG00000117155,ENSG00000142731,ENSG00000155380,ENSG00000078674,ENSG00000077254,ENSG00000222014,ENSG00000131351,ENSG00000147316,ENSG00000149554,ENSG00000058272,ENSG00000168061,ENSG00000168036…	1.28506	3.14307e-05	0.00319608
regulation of mRNA metabolic process(GO:1903311)	87	192	18	2165	0.82	69	28549	0.24	ENSG00000119707,ENSG00000126653,ENSG00000124193,ENSG00000049883,ENSG00000123908,ENSG00000147274,ENSG00000115875,ENSG00000020256,ENSG00000134057,ENSG00000070495,ENSG00000108654,ENSG00000136450,ENSG00000173933,ENSG00000122566,ENSG00000136527,ENSG00000125107,ENSG00000188529,ENSG00000100354	ENSG00000188816,ENSG00000265241,ENSG00000157540,ENSG00000119314,ENSG00000152601,ENSG00000011304,ENSG00000156735,ENSG00000152518,ENSG00000159409,ENSG00000198791,ENSG00000187742,ENSG00000116001,ENSG00000141232,ENSG00000152193,ENSG00000078687,ENSG00000109111,ENSG00000168002,ENSG00000116350,ENSG00000008128,ENSG00000154548,ENSG00000063244,ENSG00000096063,ENSG00000146457,ENSG00000205937,ENSG00000054118…	1.23547	3.25826e-05	0.00326449
metaphase plate congression(GO:0051310)	19	39	8	2175	0.37	11	28607	0.04	ENSG00000040275,ENSG00000117724,ENSG00000121621,ENSG00000138778,ENSG00000002822,ENSG00000134057,ENSG00000134690,ENSG00000134222	ENSG00000076242,ENSG00000198824,ENSG00000086827,ENSG00000164949,ENSG00000163611,ENSG00000146670,ENSG00000139687,ENSG00000036257,ENSG00000179041,ENSG00000094880,ENSG00000085415	2.25817	2.33732e-05	0.00249146
establishment of chromosome localization(GO:0051303)	27	53	11	2172	0.5	16	28602	0.06	ENSG00000126787,ENSG00000040275,ENSG00000117724,ENSG00000121621,ENSG00000138778,ENSG00000002822,ENSG00000134057,ENSG00000134690,ENSG00000072864,ENSG00000134222,ENSG00000089685	ENSG00000076242,ENSG00000155816,ENSG00000198824,ENSG00000086827,ENSG00000164949,ENSG00000163611,ENSG00000146670,ENSG00000115091,ENSG00000139687,ENSG00000036257,ENSG00000138071,ENSG00000179041,ENSG00000161609,ENSG00000094880,ENSG00000140854,ENSG00000085415	2.20313	9.9448e-07	0.000155368
regulation of cell division(GO:0051302)	222	614	38	2145	1.74	184	28434	0.64	ENSG00000156970,ENSG00000126787,ENSG00000066279,ENSG00000185920,ENSG00000119408,ENSG00000004897,ENSG00000186185,ENSG00000156509,ENSG00000117399,ENSG00000154473,ENSG00000175063,ENSG00000140443,ENSG00000158402,ENSG00000114251,ENSG00000115760,ENSG00000137807,ENSG00000117724,ENSG00000117650,ENSG00000114346,ENSG00000138798,ENSG00000138778,ENSG00000162413,ENSG00000002822,ENSG00000121101,ENSG00000138182…	ENSG00000170631,ENSG00000176248,ENSG00000101144,ENSG00000007372,ENSG00000140285,ENSG00000124688,ENSG00000125378,ENSG00000184445,ENSG00000073282,ENSG00000123159,ENSG00000183742,ENSG00000119699,ENSG00000011426,ENSG00000182585,ENSG00000197461,ENSG00000158806,ENSG00000156831,ENSG00000170962,ENSG00000197299,ENSG00000125538,ENSG00000119630,ENSG00000133895,ENSG00000197181,ENSG00000078401,ENSG00000134982…	1.0071	4.43739e-07	7.75178e-05
regulation of mitotic metaphase/anaphase transition(GO:0030071)	51	153	18	2165	0.82	33	28585	0.12	ENSG00000156970,ENSG00000126787,ENSG00000119408,ENSG00000004897,ENSG00000117399,ENSG00000154473,ENSG00000175063,ENSG00000117724,ENSG00000138778,ENSG00000002822,ENSG00000121101,ENSG00000178295,ENSG00000166851,ENSG00000169679,ENSG00000112742,ENSG00000164109,ENSG00000010244,ENSG00000112029	ENSG00000176248,ENSG00000156831,ENSG00000134982,ENSG00000147601,ENSG00000141552,ENSG00000198887,ENSG00000153107,ENSG00000176386,ENSG00000047410,ENSG00000130177,ENSG00000116670,ENSG00000149311,ENSG00000196510,ENSG00000136014,ENSG00000128789,ENSG00000139687,ENSG00000036257,ENSG00000205629,ENSG00000120129,ENSG00000164162,ENSG00000110200,ENSG00000144635,ENSG00000099910,ENSG00000089053,ENSG00000053900…	1.97433	5.5058e-09	1.50044e-06
establishment of cell polarity(GO:0030010)	83	171	20	2163	0.92	63	28555	0.22	ENSG00000040275,ENSG00000107104,ENSG00000141376,ENSG00000140443,ENSG00000067606,ENSG00000121957,ENSG00000080986,ENSG00000162849,ENSG00000120899,ENSG00000154928,ENSG00000001631,ENSG00000115163,ENSG00000138182,ENSG00000136158,ENSG00000134516,ENSG00000072864,ENSG00000101680,ENSG00000107560,ENSG00000166483,ENSG00000143951	ENSG00000188878,ENSG00000007372,ENSG00000103241,ENSG00000151474,ENSG00000197386,ENSG00000007168,ENSG00000118046,ENSG00000150054,ENSG00000084733,ENSG00000125878,ENSG00000086827,ENSG00000148498,ENSG00000147316,ENSG00000116641,ENSG00000132694,ENSG00000008256,ENSG00000074054,ENSG00000116584,ENSG00000154764,ENSG00000146425,ENSG00000054282,ENSG00000047849,ENSG00000131711,ENSG00000163558,ENSG00000204628…	1.43293	1.0034e-06	0.000155368
DNA packaging(GO:0006323)	136	439	34	2149	1.56	102	28516	0.36	ENSG00000124575,ENSG00000124610,ENSG00000124635,ENSG00000184678,ENSG00000197153,ENSG00000197238,ENSG00000197061,ENSG00000158406,ENSG00000278828,ENSG00000233822,ENSG00000278705,ENSG00000185130,ENSG00000137812,ENSG00000118900,ENSG00000168298,ENSG00000123485,ENSG00000131747,ENSG00000184357,ENSG00000115163,ENSG00000109805,ENSG00000163041,ENSG00000134057,ENSG00000113810,ENSG00000277224,ENSG00000111875…	ENSG00000073111,ENSG00000125398,ENSG00000119335,ENSG00000188976,ENSG00000140326,ENSG00000140320,ENSG00000062650,ENSG00000102030,ENSG00000102054,ENSG00000156709,ENSG00000170820,ENSG00000155657,ENSG00000181163,ENSG00000123219,ENSG00000147889,ENSG00000076108,ENSG00000142856,ENSG00000068878,ENSG00000198765,ENSG00000119969,ENSG00000230667,ENSG00000156650,ENSG00000186310,ENSG00000184897,ENSG00000141510…	1.48685	6.54823e-11	3.43178e-08
nucleosome assembly(GO:0006334)	86	297	29	2154	1.33	57	28561	0.2	ENSG00000124575,ENSG00000124610,ENSG00000124635,ENSG00000184678,ENSG00000197153,ENSG00000197238,ENSG00000197061,ENSG00000158406,ENSG00000278828,ENSG00000233822,ENSG00000278705,ENSG00000185130,ENSG00000137812,ENSG00000118900,ENSG00000168298,ENSG00000123485,ENSG00000184357,ENSG00000115163,ENSG00000163041,ENSG00000277224,ENSG00000111875,ENSG00000164104,ENSG00000278588,ENSG00000189060,ENSG00000175792…	ENSG00000073111,ENSG00000125398,ENSG00000119335,ENSG00000102054,ENSG00000181163,ENSG00000123219,ENSG00000142856,ENSG00000230667,ENSG00000156650,ENSG00000186310,ENSG00000184897,ENSG00000153044,ENSG00000186462,ENSG00000102384,ENSG00000153147,ENSG00000146047,ENSG00000132475,ENSG00000048649,ENSG00000031691,ENSG00000146414,ENSG00000162521,ENSG00000203760,ENSG00000159259,ENSG00000196497,ENSG00000132780…	1.90896	4.86679e-13	5.52624e-10
DNA replication-dependent nucleosome assembly(GO:0006335)	16	43	8	2175	0.37	8	28610	0.03	ENSG00000197153,ENSG00000197238,ENSG00000197061,ENSG00000158406,ENSG00000278828,ENSG00000278705,ENSG00000111875,ENSG00000274618	ENSG00000162521,ENSG00000159259,ENSG00000196497,ENSG00000132780,ENSG00000197837,ENSG00000128708,ENSG00000167670,ENSG00000105011	2.57673	4.8272e-06	0.000615747
DNA replication-independent nucleosome assembly(GO:0006336)	39	93	13	2170	0.6	26	28592	0.09	ENSG00000197238,ENSG00000197061,ENSG00000158406,ENSG00000278705,ENSG00000137812,ENSG00000118900,ENSG00000123485,ENSG00000115163,ENSG00000163041,ENSG00000111875,ENSG00000175792,ENSG00000129534,ENSG00000274618	ENSG00000102054,ENSG00000181163,ENSG00000123219,ENSG00000142856,ENSG00000153044,ENSG00000102384,ENSG00000153147,ENSG00000132475,ENSG00000048649,ENSG00000031691,ENSG00000162521,ENSG00000203760,ENSG00000196497,ENSG00000132780,ENSG00000197837,ENSG00000159055,ENSG00000128708,ENSG00000138092,ENSG00000099991,ENSG00000105011,ENSG00000188312,ENSG00000104147,ENSG00000151725,ENSG00000085224,ENSG00000100084…	1.88525	1.55163e-06	0.000220885
chromatin assembly or disassembly(GO:0006333)	122	408	30	2153	1.37	92	28526	0.32	ENSG00000124575,ENSG00000124610,ENSG00000124635,ENSG00000181218,ENSG00000184678,ENSG00000197153,ENSG00000197238,ENSG00000197061,ENSG00000158406,ENSG00000278828,ENSG00000233822,ENSG00000278705,ENSG00000185130,ENSG00000137812,ENSG00000118900,ENSG00000168298,ENSG00000123485,ENSG00000184357,ENSG00000115163,ENSG00000163041,ENSG00000277224,ENSG00000111875,ENSG00000164104,ENSG00000278588,ENSG00000189060…	ENSG00000117115,ENSG00000073111,ENSG00000125398,ENSG00000119335,ENSG00000188976,ENSG00000140326,ENSG00000140320,ENSG00000066117,ENSG00000102054,ENSG00000181163,ENSG00000123219,ENSG00000147889,ENSG00000152455,ENSG00000076108,ENSG00000142856,ENSG00000119969,ENSG00000230667,ENSG00000156650,ENSG00000198586,ENSG00000186310,ENSG00000184897,ENSG00000141510,ENSG00000153044,ENSG00000186462,ENSG00000102384…	1.46336	1.30613e-09	4.6835e-07
regulation of nuclear division(GO:0051783)	138	361	28	2155	1.28	110	28508	0.38	ENSG00000156970,ENSG00000126787,ENSG00000119408,ENSG00000004897,ENSG00000156509,ENSG00000117399,ENSG00000154473,ENSG00000175063,ENSG00000140443,ENSG00000158402,ENSG00000114251,ENSG00000117724,ENSG00000117650,ENSG00000138798,ENSG00000138778,ENSG00000002822,ENSG00000121101,ENSG00000138182,ENSG00000178295,ENSG00000166851,ENSG00000136122,ENSG00000169679,ENSG00000112742,ENSG00000164109,ENSG00000010244…	ENSG00000176248,ENSG00000101144,ENSG00000124688,ENSG00000125378,ENSG00000184445,ENSG00000011426,ENSG00000182585,ENSG00000158806,ENSG00000156831,ENSG00000125538,ENSG00000197181,ENSG00000078401,ENSG00000134982,ENSG00000068903,ENSG00000147601,ENSG00000124205,ENSG00000141552,ENSG00000075151,ENSG00000086827,ENSG00000198887,ENSG00000124006,ENSG00000153107,ENSG00000176386,ENSG00000047410,ENSG00000149554…	1.21412	3.69501e-07	6.62477e-05
negative regulation of nuclear division(GO:0051784)	60	172	16	2167	0.73	44	28574	0.15	ENSG00000156970,ENSG00000004897,ENSG00000156509,ENSG00000117399,ENSG00000154473,ENSG00000175063,ENSG00000117724,ENSG00000002822,ENSG00000121101,ENSG00000178295,ENSG00000166851,ENSG00000169679,ENSG00000112742,ENSG00000164109,ENSG00000010244,ENSG00000112029	ENSG00000176248,ENSG00000101144,ENSG00000125378,ENSG00000134982,ENSG00000147601,ENSG00000141552,ENSG00000153107,ENSG00000176386,ENSG00000047410,ENSG00000149554,ENSG00000130177,ENSG00000116670,ENSG00000149311,ENSG00000141198,ENSG00000196510,ENSG00000068078,ENSG00000137090,ENSG00000136014,ENSG00000128789,ENSG00000108946,ENSG00000205629,ENSG00000095002,ENSG00000143452,ENSG00000120129,ENSG00000128342…	1.56755	2.86915e-06	0.000383285
RNA splicing(GO:0008380)	338	1008	47	2136	2.15	291	28327	1.02	ENSG00000123136,ENSG00000119707,ENSG00000124383,ENSG00000126653,ENSG00000119953,ENSG00000124193,ENSG00000117360,ENSG00000033030,ENSG00000125870,ENSG00000169045,ENSG00000147274,ENSG00000168066,ENSG00000117751,ENSG00000047315,ENSG00000116560,ENSG00000131051,ENSG00000109606,ENSG00000116754,ENSG00000153914,ENSG00000159140,ENSG00000138668,ENSG00000165494,ENSG00000115875,ENSG00000020256,ENSG00000169813…	ENSG00000124562,ENSG00000188816,ENSG00000141759,ENSG00000265241,ENSG00000176261,ENSG00000239665,ENSG00000101161,ENSG00000007392,ENSG00000101138,ENSG00000157540,ENSG00000119314,ENSG00000152601,ENSG00000084463,ENSG00000011304,ENSG00000125351,ENSG00000176102,ENSG00000123154,ENSG00000185946,ENSG00000183684,ENSG00000170892,ENSG00000170860,ENSG00000171960,ENSG00000039123,ENSG00000159409,ENSG00000124380…	0.761705	9.21268e-06	0.00106383
regulation of mitotic cell cycle(GO:0007346)	381	1039	59	2124	2.7	322	28296	1.13	ENSG00000156970,ENSG00000126787,ENSG00000077684,ENSG00000185920,ENSG00000119408,ENSG00000140015,ENSG00000004897,ENSG00000175215,ENSG00000117399,ENSG00000154473,ENSG00000154493,ENSG00000175063,ENSG00000182185,ENSG00000140443,ENSG00000075218,ENSG00000158402,ENSG00000139842,ENSG00000148411,ENSG00000117724,ENSG00000117650,ENSG00000154767,ENSG00000114315,ENSG00000097046,ENSG00000123473,ENSG00000138798…	ENSG00000151247,ENSG00000176248,ENSG00000101182,ENSG00000101144,ENSG00000183765,ENSG00000124688,ENSG00000234602,ENSG00000078900,ENSG00000125378,ENSG00000103264,ENSG00000041880,ENSG00000141867,ENSG00000184445,ENSG00000073282,ENSG00000184481,ENSG00000176170,ENSG00000185988,ENSG00000011426,ENSG00000126561,ENSG00000170855,ENSG00000151465,ENSG00000126524,ENSG00000041515,ENSG00000182585,ENSG00000151414…	0.892405	1.4904e-08	3.90543e-06
negative regulation of mitotic nuclear division(GO:0045839)	51	157	15	2168	0.69	36	28582	0.13	ENSG00000156970,ENSG00000004897,ENSG00000117399,ENSG00000154473,ENSG00000175063,ENSG00000117724,ENSG00000002822,ENSG00000121101,ENSG00000178295,ENSG00000166851,ENSG00000169679,ENSG00000112742,ENSG00000164109,ENSG00000010244,ENSG00000112029	ENSG00000176248,ENSG00000101144,ENSG00000125378,ENSG00000134982,ENSG00000147601,ENSG00000141552,ENSG00000153107,ENSG00000176386,ENSG00000047410,ENSG00000149554,ENSG00000130177,ENSG00000116670,ENSG00000149311,ENSG00000141198,ENSG00000196510,ENSG00000068078,ENSG00000136014,ENSG00000128789,ENSG00000205629,ENSG00000120129,ENSG00000164162,ENSG00000110200,ENSG00000144635,ENSG00000099910,ENSG00000175756…	1.7035	1.50974e-06	0.000220885
negative regulation of mitotic metaphase/anaphase transition(GO:0045841)	41	125	15	2168	0.69	26	28592	0.09	ENSG00000156970,ENSG00000004897,ENSG00000117399,ENSG00000154473,ENSG00000175063,ENSG00000117724,ENSG00000002822,ENSG00000121101,ENSG00000178295,ENSG00000166851,ENSG00000169679,ENSG00000112742,ENSG00000164109,ENSG00000010244,ENSG00000112029	ENSG00000176248,ENSG00000134982,ENSG00000147601,ENSG00000141552,ENSG00000153107,ENSG00000176386,ENSG00000047410,ENSG00000130177,ENSG00000116670,ENSG00000149311,ENSG00000196510,ENSG00000136014,ENSG00000128789,ENSG00000205629,ENSG00000120129,ENSG00000164162,ENSG00000110200,ENSG00000144635,ENSG00000099910,ENSG00000089053,ENSG00000053900,ENSG00000170142,ENSG00000094880,ENSG00000126226,ENSG00000126215…	2.02928	5.91016e-08	1.25831e-05
mitotic sister chromatid segregation(GO:0000070)	58	143	21	2162	0.96	37	28581	0.13	ENSG00000126787,ENSG00000040275,ENSG00000186185,ENSG00000154473,ENSG00000108055,ENSG00000080986,ENSG00000121621,ENSG00000237649,ENSG00000117650,ENSG00000138778,ENSG00000109805,ENSG00000121101,ENSG00000166851,ENSG00000128944,ENSG00000134057,ENSG00000113810,ENSG00000164109,ENSG00000134690,ENSG00000010292,ENSG00000010244,ENSG00000134222	ENSG00000125337,ENSG00000155657,ENSG00000156831,ENSG00000198824,ENSG00000086827,ENSG00000198887,ENSG00000047410,ENSG00000122952,ENSG00000122966,ENSG00000121892,ENSG00000116273,ENSG00000137804,ENSG00000131165,ENSG00000146670,ENSG00000121152,ENSG00000139687,ENSG00000036257,ENSG00000112941,ENSG00000128908,ENSG00000179041,ENSG00000143442,ENSG00000121579,ENSG00000129933,ENSG00000164190,ENSG00000099910…	2.01531	1.70956e-10	8.31946e-08
cell cycle checkpoint(GO:0000075)	241	766	42	2141	1.92	199	28419	0.7	ENSG00000156970,ENSG00000040275,ENSG00000119408,ENSG00000004897,ENSG00000117399,ENSG00000154473,ENSG00000154493,ENSG00000175063,ENSG00000075218,ENSG00000176887,ENSG00000139842,ENSG00000137812,ENSG00000117724,ENSG00000158019,ENSG00000154767,ENSG00000149930,ENSG00000123473,ENSG00000131747,ENSG00000137331,ENSG00000137337,ENSG00000002822,ENSG00000185499,ENSG00000145386,ENSG00000121101,ENSG00000070770…	ENSG00000176248,ENSG00000101182,ENSG00000151164,ENSG00000183765,ENSG00000124688,ENSG00000078900,ENSG00000103264,ENSG00000141867,ENSG00000184445,ENSG00000073282,ENSG00000184481,ENSG00000185988,ENSG00000170855,ENSG00000196367,ENSG00000159593,ENSG00000197299,ENSG00000103035,ENSG00000123374,ENSG00000197170,ENSG00000198783,ENSG00000068878,ENSG00000134982,ENSG00000041357,ENSG00000078304,ENSG00000147601…	1.03015	7.31338e-08	1.50988e-05
G2/M transition of mitotic cell cycle(GO:0000086)	167	481	27	2156	1.24	140	28478	0.49	ENSG00000157456,ENSG00000119397,ENSG00000140015,ENSG00000198707,ENSG00000175216,ENSG00000182185,ENSG00000158402,ENSG00000149474,ENSG00000117724,ENSG00000117650,ENSG00000046651,ENSG00000097046,ENSG00000145386,ENSG00000128989,ENSG00000166851,ENSG00000134057,ENSG00000136122,ENSG00000160299,ENSG00000110092,ENSG00000156273,ENSG00000072864,ENSG00000170027,ENSG00000101624,ENSG00000087586,ENSG00000182923…	ENSG00000183814,ENSG00000072062,ENSG00000183765,ENSG00000085563,ENSG00000141867,ENSG00000176101,ENSG00000126803,ENSG00000101057,ENSG00000101004,ENSG00000170836,ENSG00000155666,ENSG00000123240,ENSG00000007168,ENSG00000183580,ENSG00000159593,ENSG00000147889,ENSG00000123374,ENSG00000196230,ENSG00000175203,ENSG00000057935,ENSG00000077157,ENSG00000130640,ENSG00000147601,ENSG00000197102,ENSG00000141551…	0.935072	5.26971e-05	0.00498646
chromatin assembly(GO:0031497)	100	344	29	2154	1.33	71	28547	0.25	ENSG00000124575,ENSG00000124610,ENSG00000124635,ENSG00000184678,ENSG00000197153,ENSG00000197238,ENSG00000197061,ENSG00000158406,ENSG00000278828,ENSG00000233822,ENSG00000278705,ENSG00000185130,ENSG00000137812,ENSG00000118900,ENSG00000168298,ENSG00000123485,ENSG00000184357,ENSG00000115163,ENSG00000163041,ENSG00000277224,ENSG00000111875,ENSG00000164104,ENSG00000278588,ENSG00000189060,ENSG00000175792…	ENSG00000073111,ENSG00000125398,ENSG00000119335,ENSG00000188976,ENSG00000140326,ENSG00000140320,ENSG00000102054,ENSG00000181163,ENSG00000123219,ENSG00000147889,ENSG00000076108,ENSG00000142856,ENSG00000119969,ENSG00000230667,ENSG00000156650,ENSG00000186310,ENSG00000184897,ENSG00000141510,ENSG00000153044,ENSG00000186462,ENSG00000102384,ENSG00000153147,ENSG00000146047,ENSG00000047410,ENSG00000132475…	1.68884	3.36343e-11	2.65561e-08
chromosome localization(GO:0050000)	29	57	11	2172	0.5	18	28600	0.06	ENSG00000126787,ENSG00000040275,ENSG00000117724,ENSG00000121621,ENSG00000138778,ENSG00000002822,ENSG00000134057,ENSG00000134690,ENSG00000072864,ENSG00000134222,ENSG00000089685	ENSG00000076242,ENSG00000155816,ENSG00000198824,ENSG00000086827,ENSG00000164949,ENSG00000244588,ENSG00000163611,ENSG00000146670,ENSG00000115091,ENSG00000139687,ENSG00000036257,ENSG00000138071,ENSG00000179041,ENSG00000161609,ENSG00000249961,ENSG00000094880,ENSG00000140854,ENSG00000085415	2.08528	2.31127e-06	0.000314934
spindle checkpoint(GO:0031577)	54	157	21	2162	0.96	33	28585	0.12	ENSG00000156970,ENSG00000040275,ENSG00000004897,ENSG00000117399,ENSG00000154473,ENSG00000175063,ENSG00000137812,ENSG00000117724,ENSG00000123473,ENSG00000002822,ENSG00000121101,ENSG00000070770,ENSG00000178295,ENSG00000166851,ENSG00000134057,ENSG00000169679,ENSG00000112742,ENSG00000164109,ENSG00000010244,ENSG00000087586,ENSG00000089685	ENSG00000176248,ENSG00000134982,ENSG00000147601,ENSG00000141552,ENSG00000153107,ENSG00000176386,ENSG00000047410,ENSG00000185122,ENSG00000130177,ENSG00000116670,ENSG00000149311,ENSG00000196510,ENSG00000136014,ENSG00000128789,ENSG00000205629,ENSG00000104419,ENSG00000120129,ENSG00000164162,ENSG00000110200,ENSG00000144635,ENSG00000099910,ENSG00000136861,ENSG00000178999,ENSG00000101266,ENSG00000172167…	2.12986	3.50807e-11	2.65561e-08
regulation of microtubule-based process(GO:0032886)	120	355	21	2162	0.96	99	28519	0.35	ENSG00000013810,ENSG00000117650,ENSG00000114346,ENSG00000162063,ENSG00000082898,ENSG00000178295,ENSG00000128944,ENSG00000134057,ENSG00000166780,ENSG00000136108,ENSG00000136122,ENSG00000110172,ENSG00000161800,ENSG00000101624,ENSG00000182628,ENSG00000134222,ENSG00000087448,ENSG00000127603,ENSG00000087586,ENSG00000088325,ENSG00000111276	ENSG00000141736,ENSG00000077549,ENSG00000154099,ENSG00000041880,ENSG00000103274,ENSG00000170703,ENSG00000126524,ENSG00000181163,ENSG00000197457,ENSG00000182511,ENSG00000182533,ENSG00000185896,ENSG00000186868,ENSG00000170927,ENSG00000063978,ENSG00000130779,ENSG00000176749,ENSG00000134982,ENSG00000068903,ENSG00000154342,ENSG00000147601,ENSG00000154429,ENSG00000125746,ENSG00000147526,ENSG00000141519…	1.02894	0.000101745	0.00888703
CENP-A containing chromatin organization(GO:0061641)	28	69	10	2173	0.46	18	28600	0.06	ENSG00000197238,ENSG00000197061,ENSG00000158406,ENSG00000278705,ENSG00000137812,ENSG00000123485,ENSG00000115163,ENSG00000175792,ENSG00000129534,ENSG00000274618	ENSG00000102054,ENSG00000181163,ENSG00000123219,ENSG00000142856,ENSG00000153044,ENSG00000102384,ENSG00000153147,ENSG00000048649,ENSG00000031691,ENSG00000162521,ENSG00000203760,ENSG00000197837,ENSG00000159055,ENSG00000138092,ENSG00000188312,ENSG00000104147,ENSG00000151725,ENSG00000166451	1.98951	1.25561e-05	0.00140238
HZ05 downregulated
#term	term_size	term_size_in_genome	list1_positives	list1_negatives	list1_percentage	list2_positives	list2_negatives	list2_percentage	list1_positive_ids	list2_positive_ids	odds_ratio_log	pvalue	adj_pvalue
DNA replication-dependent nucleosome organization(GO:0034723)	16	43	8	2387	0.33	8	28398	0.03	ENSG00000197153,ENSG00000197238,ENSG00000197061,ENSG00000158406,ENSG00000278828,ENSG00000278705,ENSG00000111875,ENSG00000274618	ENSG00000162521,ENSG00000159259,ENSG00000196497,ENSG00000132780,ENSG00000197837,ENSG00000128708,ENSG00000167670,ENSG00000105011	2.47628	9.62933e-06	0.00133887
DNA replication-independent nucleosome organization(GO:0034724)	39	93	14	2381	0.58	25	28381	0.09	ENSG00000197238,ENSG00000197061,ENSG00000158406,ENSG00000132475,ENSG00000278705,ENSG00000137812,ENSG00000118900,ENSG00000123485,ENSG00000115163,ENSG00000163041,ENSG00000111875,ENSG00000175792,ENSG00000129534,ENSG00000274618	ENSG00000102054,ENSG00000181163,ENSG00000123219,ENSG00000142856,ENSG00000153044,ENSG00000102384,ENSG00000153147,ENSG00000048649,ENSG00000031691,ENSG00000162521,ENSG00000203760,ENSG00000196497,ENSG00000132780,ENSG00000197837,ENSG00000159055,ENSG00000128708,ENSG00000138092,ENSG00000099991,ENSG00000105011,ENSG00000188312,ENSG00000104147,ENSG00000151725,ENSG00000085224,ENSG00000100084,ENSG00000166451	1.89838	6.66318e-07	0.000133518
nucleosome organization(GO:0034728)	108	358	34	2361	1.42	74	28332	0.26	ENSG00000124575,ENSG00000124610,ENSG00000124635,ENSG00000181218,ENSG00000184678,ENSG00000197153,ENSG00000197238,ENSG00000197061,ENSG00000184897,ENSG00000158406,ENSG00000278828,ENSG00000132475,ENSG00000233822,ENSG00000278705,ENSG00000185130,ENSG00000137812,ENSG00000118900,ENSG00000168298,ENSG00000123485,ENSG00000184357,ENSG00000185420,ENSG00000115163,ENSG00000163041,ENSG00000277224,ENSG00000111875…	ENSG00000073111,ENSG00000125398,ENSG00000119335,ENSG00000066117,ENSG00000102054,ENSG00000170820,ENSG00000181163,ENSG00000123219,ENSG00000142856,ENSG00000068878,ENSG00000230667,ENSG00000156650,ENSG00000186310,ENSG00000116254,ENSG00000153044,ENSG00000186462,ENSG00000102384,ENSG00000153147,ENSG00000146047,ENSG00000048649,ENSG00000031691,ENSG00000117713,ENSG00000137948,ENSG00000146414,ENSG00000162521…	1.7072	6.87891e-13	7.811e-10
chromatin remodeling at centromere(GO:0031055)	30	74	10	2385	0.42	20	28386	0.07	ENSG00000197238,ENSG00000197061,ENSG00000158406,ENSG00000278705,ENSG00000137812,ENSG00000123485,ENSG00000115163,ENSG00000175792,ENSG00000129534,ENSG00000274618	ENSG00000102054,ENSG00000181163,ENSG00000123219,ENSG00000142856,ENSG00000119969,ENSG00000153044,ENSG00000102384,ENSG00000153147,ENSG00000048649,ENSG00000031691,ENSG00000162521,ENSG00000203760,ENSG00000197837,ENSG00000159055,ENSG00000166582,ENSG00000138092,ENSG00000188312,ENSG00000104147,ENSG00000151725,ENSG00000166451	1.78355	5.59035e-05	0.00585954
microtubule organizing center organization(GO:0031023)	85	241	18	2377	0.75	67	28339	0.24	ENSG00000140299,ENSG00000147874,ENSG00000175216,ENSG00000141376,ENSG00000153140,ENSG00000117650,ENSG00000123473,ENSG00000162063,ENSG00000082898,ENSG00000138160,ENSG00000178295,ENSG00000166851,ENSG00000110172,ENSG00000072864,ENSG00000170037,ENSG00000087586,ENSG00000182923,ENSG00000134318	ENSG00000126756,ENSG00000103274,ENSG00000181163,ENSG00000007168,ENSG00000156876,ENSG00000011523,ENSG00000170927,ENSG00000123374,ENSG00000152240,ENSG00000118762,ENSG00000141577,ENSG00000103540,ENSG00000140463,ENSG00000147400,ENSG00000117155,ENSG00000142731,ENSG00000155380,ENSG00000078674,ENSG00000077254,ENSG00000222014,ENSG00000131351,ENSG00000147316,ENSG00000149554,ENSG00000058272,ENSG00000168061…	1.16408	7.87135e-05	0.00766108
microtubule cytoskeleton organization(GO:0000226)	332	951	67	2328	2.8	265	28141	0.93	ENSG00000040275,ENSG00000066279,ENSG00000140299,ENSG00000119408,ENSG00000151422,ENSG00000147874,ENSG00000186185,ENSG00000175216,ENSG00000013810,ENSG00000068796,ENSG00000154473,ENSG00000141376,ENSG00000198901,ENSG00000067606,ENSG00000153140,ENSG00000121957,ENSG00000148498,ENSG00000162946,ENSG00000108055,ENSG00000080986,ENSG00000168038,ENSG00000137807,ENSG00000137812,ENSG00000121621,ENSG00000237649…	ENSG00000126756,ENSG00000196072,ENSG00000186638,ENSG00000186625,ENSG00000101162,ENSG00000007372,ENSG00000183765,ENSG00000077549,ENSG00000041880,ENSG00000103274,ENSG00000119383,ENSG00000170703,ENSG00000101057,ENSG00000159713,ENSG00000185963,ENSG00000119685,ENSG00000141933,ENSG00000159433,ENSG00000126524,ENSG00000171943,ENSG00000103126,ENSG00000152582,ENSG00000181163,ENSG00000151414,ENSG00000197386…	1.11718	4.11309e-13	5.60449e-10
nuclear division(GO:0000280)	466	1260	90	2305	3.76	376	28030	1.32	ENSG00000156970,ENSG00000126787,ENSG00000196074,ENSG00000157456,ENSG00000040275,ENSG00000066279,ENSG00000119408,ENSG00000147874,ENSG00000184661,ENSG00000119638,ENSG00000004897,ENSG00000186185,ENSG00000156509,ENSG00000175216,ENSG00000003137,ENSG00000117399,ENSG00000068796,ENSG00000154473,ENSG00000148773,ENSG00000175063,ENSG00000198924,ENSG00000182185,ENSG00000140443,ENSG00000158402,ENSG00000133739…	ENSG00000057468,ENSG00000141759,ENSG00000176248,ENSG00000101144,ENSG00000186625,ENSG00000019991,ENSG00000183765,ENSG00000124688,ENSG00000182263,ENSG00000125378,ENSG00000152670,ENSG00000103275,ENSG00000125337,ENSG00000184445,ENSG00000126803,ENSG00000101057,ENSG00000062650,ENSG00000185988,ENSG00000119684,ENSG00000011426,ENSG00000102096,ENSG00000151491,ENSG00000155657,ENSG00000011485,ENSG00000182585…	1.06842	7.06662e-16	1.61657e-12
centromere complex assembly(GO:0034508)	40	120	12	2383	0.5	28	28378	0.1	ENSG00000197238,ENSG00000197061,ENSG00000158406,ENSG00000278705,ENSG00000137812,ENSG00000117724,ENSG00000123485,ENSG00000138778,ENSG00000115163,ENSG00000175792,ENSG00000129534,ENSG00000274618	ENSG00000102054,ENSG00000181163,ENSG00000123219,ENSG00000063978,ENSG00000142856,ENSG00000119969,ENSG00000153044,ENSG00000102384,ENSG00000153147,ENSG00000048649,ENSG00000031691,ENSG00000162521,ENSG00000203760,ENSG00000197837,ENSG00000159055,ENSG00000145241,ENSG00000166582,ENSG00000139687,ENSG00000138092,ENSG00000169689,ENSG00000143442,ENSG00000112701,ENSG00000188312,ENSG00000104147,ENSG00000151725…	1.62996	3.38487e-05	0.0036605
protein-DNA complex assembly(GO:0065004)	118	417	35	2360	1.46	83	28323	0.29	ENSG00000124575,ENSG00000124610,ENSG00000124635,ENSG00000184678,ENSG00000197153,ENSG00000197238,ENSG00000197061,ENSG00000184897,ENSG00000158406,ENSG00000278828,ENSG00000132475,ENSG00000233822,ENSG00000278705,ENSG00000185130,ENSG00000147133,ENSG00000137812,ENSG00000117724,ENSG00000118900,ENSG00000168298,ENSG00000123485,ENSG00000138778,ENSG00000184357,ENSG00000185420,ENSG00000115163,ENSG00000163041…	ENSG00000073111,ENSG00000125398,ENSG00000119335,ENSG00000140307,ENSG00000102054,ENSG00000181163,ENSG00000123219,ENSG00000063978,ENSG00000142856,ENSG00000119969,ENSG00000230667,ENSG00000156650,ENSG00000002016,ENSG00000186310,ENSG00000153044,ENSG00000186462,ENSG00000102384,ENSG00000153147,ENSG00000146047,ENSG00000115750,ENSG00000033800,ENSG00000048649,ENSG00000132383,ENSG00000031691,ENSG00000117748…	1.62152	2.22375e-12	1.80972e-09
protein-DNA complex subunit organization(GO:0071824)	140	478	37	2358	1.54	103	28303	0.36	ENSG00000124575,ENSG00000124610,ENSG00000124635,ENSG00000181218,ENSG00000184678,ENSG00000197153,ENSG00000197238,ENSG00000197061,ENSG00000184897,ENSG00000158406,ENSG00000278828,ENSG00000132475,ENSG00000233822,ENSG00000278705,ENSG00000185130,ENSG00000147133,ENSG00000137812,ENSG00000117724,ENSG00000118900,ENSG00000168298,ENSG00000123485,ENSG00000138778,ENSG00000184357,ENSG00000185420,ENSG00000115163…	ENSG00000073111,ENSG00000125398,ENSG00000119335,ENSG00000140307,ENSG00000066117,ENSG00000102054,ENSG00000170820,ENSG00000181163,ENSG00000123219,ENSG00000063978,ENSG00000142856,ENSG00000068878,ENSG00000119969,ENSG00000230667,ENSG00000156650,ENSG00000002016,ENSG00000186310,ENSG00000116254,ENSG00000153044,ENSG00000186462,ENSG00000102384,ENSG00000153147,ENSG00000146047,ENSG00000115750,ENSG00000033800…	1.46134	2.38e-11	1.35125e-08
sister chromatid segregation(GO:0000819)	66	159	25	2370	1.04	41	28365	0.14	ENSG00000126787,ENSG00000040275,ENSG00000186185,ENSG00000154473,ENSG00000108055,ENSG00000080986,ENSG00000121621,ENSG00000237649,ENSG00000117650,ENSG00000138778,ENSG00000131747,ENSG00000163535,ENSG00000109805,ENSG00000108384,ENSG00000121101,ENSG00000166851,ENSG00000128944,ENSG00000134057,ENSG00000113810,ENSG00000164190,ENSG00000164109,ENSG00000134690,ENSG00000010292,ENSG00000010244,ENSG00000134222	ENSG00000125337,ENSG00000155657,ENSG00000156831,ENSG00000176635,ENSG00000077097,ENSG00000198824,ENSG00000086827,ENSG00000198887,ENSG00000047410,ENSG00000122952,ENSG00000122966,ENSG00000121892,ENSG00000116273,ENSG00000137804,ENSG00000131165,ENSG00000131023,ENSG00000146670,ENSG00000146857,ENSG00000121152,ENSG00000139687,ENSG00000036257,ENSG00000112941,ENSG00000128908,ENSG00000179041,ENSG00000143452…	1.98757	7.44518e-12	5.0724e-09
regulation of establishment of cell polarity(GO:2000114)	15	39	7	2388	0.29	8	28398	0.03	ENSG00000107104,ENSG00000141376,ENSG00000120899,ENSG00000001631,ENSG00000138182,ENSG00000134318,ENSG00000143951	ENSG00000204628,ENSG00000179776,ENSG00000067900,ENSG00000181852,ENSG00000187164,ENSG00000127314,ENSG00000066777,ENSG00000107485	2.34233	6.26776e-05	0.00627974
metaphase/anaphase transition of cell cycle(GO:0044784)	45	123	17	2378	0.71	28	28378	0.1	ENSG00000156970,ENSG00000126787,ENSG00000119408,ENSG00000004897,ENSG00000117399,ENSG00000154473,ENSG00000175063,ENSG00000117724,ENSG00000149311,ENSG00000138778,ENSG00000121101,ENSG00000166851,ENSG00000169679,ENSG00000112742,ENSG00000164109,ENSG00000010244,ENSG00000112029	ENSG00000176248,ENSG00000156831,ENSG00000134982,ENSG00000147601,ENSG00000141552,ENSG00000198887,ENSG00000153107,ENSG00000176386,ENSG00000047410,ENSG00000122966,ENSG00000130177,ENSG00000116670,ENSG00000196510,ENSG00000002822,ENSG00000136014,ENSG00000128789,ENSG00000139687,ENSG00000036257,ENSG00000164162,ENSG00000099910,ENSG00000089053,ENSG00000053900,ENSG00000170142,ENSG00000135476,ENSG00000094804…	1.98036	1.75457e-08	5.69231e-06
mitotic cell cycle phase transition(GO:0044772)	457	1273	68	2327	2.84	389	28017	1.37	ENSG00000156970,ENSG00000126787,ENSG00000077684,ENSG00000157456,ENSG00000183856,ENSG00000119397,ENSG00000119408,ENSG00000041515,ENSG00000140015,ENSG00000004897,ENSG00000198707,ENSG00000175216,ENSG00000175215,ENSG00000117399,ENSG00000154473,ENSG00000154493,ENSG00000175063,ENSG00000182185,ENSG00000075218,ENSG00000158402,ENSG00000006634,ENSG00000148411,ENSG00000149474,ENSG00000117724,ENSG00000149311…	ENSG00000151247,ENSG00000103342,ENSG00000176248,ENSG00000101182,ENSG00000183814,ENSG00000073111,ENSG00000072062,ENSG00000123080,ENSG00000183765,ENSG00000124688,ENSG00000085563,ENSG00000078900,ENSG00000103264,ENSG00000141867,ENSG00000184445,ENSG00000073282,ENSG00000198176,ENSG00000176101,ENSG00000126803,ENSG00000101057,ENSG00000119414,ENSG00000184481,ENSG00000101004,ENSG00000185988,ENSG00000102096…	0.74416	2.28986e-07	5.37958e-05
cell cycle phase transition(GO:0044770)	469	1303	69	2326	2.88	400	28006	1.41	ENSG00000156970,ENSG00000126787,ENSG00000077684,ENSG00000157456,ENSG00000183856,ENSG00000119397,ENSG00000119408,ENSG00000041515,ENSG00000140015,ENSG00000004897,ENSG00000198707,ENSG00000175216,ENSG00000175215,ENSG00000117399,ENSG00000154473,ENSG00000154493,ENSG00000175063,ENSG00000182185,ENSG00000075218,ENSG00000176887,ENSG00000158402,ENSG00000006634,ENSG00000148411,ENSG00000149474,ENSG00000117724…	ENSG00000151247,ENSG00000103342,ENSG00000170631,ENSG00000176248,ENSG00000101182,ENSG00000183814,ENSG00000073111,ENSG00000072062,ENSG00000123080,ENSG00000183765,ENSG00000124688,ENSG00000085563,ENSG00000078900,ENSG00000103264,ENSG00000141867,ENSG00000184445,ENSG00000073282,ENSG00000198176,ENSG00000176101,ENSG00000126803,ENSG00000101057,ENSG00000119414,ENSG00000184481,ENSG00000101004,ENSG00000185988…	0.730911	3.17512e-07	7.21069e-05
regulation of mRNA processing(GO:0050684)	79	181	17	2378	0.71	62	28344	0.22	ENSG00000119707,ENSG00000126653,ENSG00000124193,ENSG00000049883,ENSG00000123908,ENSG00000147274,ENSG00000115875,ENSG00000020256,ENSG00000134057,ENSG00000070495,ENSG00000108654,ENSG00000136450,ENSG00000173933,ENSG00000122566,ENSG00000136527,ENSG00000188529,ENSG00000100354	ENSG00000188816,ENSG00000265241,ENSG00000157540,ENSG00000119314,ENSG00000152601,ENSG00000011304,ENSG00000159409,ENSG00000198791,ENSG00000116001,ENSG00000141232,ENSG00000152193,ENSG00000078687,ENSG00000109111,ENSG00000168002,ENSG00000116350,ENSG00000008128,ENSG00000154548,ENSG00000063244,ENSG00000096063,ENSG00000146457,ENSG00000205937,ENSG00000054118,ENSG00000185522,ENSG00000163510,ENSG00000108561…	1.18423	9.98174e-05	0.00906741
regulation of cell cycle process(GO:0010564)	463	1304	72	2323	3.01	391	28015	1.38	ENSG00000156970,ENSG00000126787,ENSG00000077684,ENSG00000119408,ENSG00000041515,ENSG00000140015,ENSG00000004897,ENSG00000156509,ENSG00000175215,ENSG00000117399,ENSG00000198585,ENSG00000154473,ENSG00000154493,ENSG00000175063,ENSG00000182185,ENSG00000140443,ENSG00000075218,ENSG00000176887,ENSG00000158402,ENSG00000118523,ENSG00000108055,ENSG00000148411,ENSG00000114251,ENSG00000115760,ENSG00000137807…	ENSG00000170631,ENSG00000176248,ENSG00000101182,ENSG00000101144,ENSG00000072062,ENSG00000183765,ENSG00000125398,ENSG00000124688,ENSG00000078900,ENSG00000125378,ENSG00000103264,ENSG00000041880,ENSG00000103274,ENSG00000141867,ENSG00000184445,ENSG00000073282,ENSG00000123159,ENSG00000062650,ENSG00000184481,ENSG00000185988,ENSG00000011426,ENSG00000011451,ENSG00000170855,ENSG00000126524,ENSG00000181163…	0.797839	2.00926e-08	6.22232e-06
cell cycle G2/M phase transition(GO:0044839)	169	489	30	2365	1.25	139	28267	0.49	ENSG00000157456,ENSG00000119397,ENSG00000140015,ENSG00000198707,ENSG00000175216,ENSG00000182185,ENSG00000158402,ENSG00000149474,ENSG00000117724,ENSG00000149311,ENSG00000117650,ENSG00000058091,ENSG00000046651,ENSG00000185630,ENSG00000097046,ENSG00000108384,ENSG00000145386,ENSG00000166851,ENSG00000134057,ENSG00000136122,ENSG00000160299,ENSG00000156273,ENSG00000136811,ENSG00000072864,ENSG00000106477…	ENSG00000183814,ENSG00000072062,ENSG00000183765,ENSG00000085563,ENSG00000141867,ENSG00000176101,ENSG00000126803,ENSG00000101057,ENSG00000101004,ENSG00000170836,ENSG00000155666,ENSG00000123240,ENSG00000007168,ENSG00000183580,ENSG00000159593,ENSG00000147889,ENSG00000123374,ENSG00000196230,ENSG00000175203,ENSG00000057935,ENSG00000077157,ENSG00000130640,ENSG00000147601,ENSG00000197102,ENSG00000141551…	0.94764	1.81859e-05	0.00221251
regulation of neurogenesis(GO:0050767)	478	1009	69	2326	2.88	409	27997	1.44	ENSG00000118432,ENSG00000066279,ENSG00000140299,ENSG00000197555,ENSG00000184486,ENSG00000151490,ENSG00000123268,ENSG00000196338,ENSG00000198400,ENSG00000107104,ENSG00000134987,ENSG00000154310,ENSG00000117399,ENSG00000157193,ENSG00000198597,ENSG00000075213,ENSG00000142700,ENSG00000176887,ENSG00000103449,ENSG00000162946,ENSG00000114251,ENSG00000120899,ENSG00000132359,ENSG00000168038,ENSG00000074181…	ENSG00000126778,ENSG00000124507,ENSG00000270136,ENSG00000157404,ENSG00000125249,ENSG00000158555,ENSG00000176248,ENSG00000066248,ENSG00000101144,ENSG00000186625,ENSG00000019991,ENSG00000007372,ENSG00000188906,ENSG00000141837,ENSG00000140262,ENSG00000140254,ENSG00000125398,ENSG00000154096,ENSG00000078900,ENSG00000125378,ENSG00000182208,ENSG00000184402,ENSG00000119401,ENSG00000176170,ENSG00000126861…	0.708339	6.60482e-07	0.000133518
negative regulation of mitotic cell cycle phase transition(GO:1901991)	200	623	34	2361	1.42	166	28240	0.58	ENSG00000156970,ENSG00000077684,ENSG00000041515,ENSG00000004897,ENSG00000175215,ENSG00000117399,ENSG00000154473,ENSG00000154493,ENSG00000175063,ENSG00000075218,ENSG00000148411,ENSG00000117724,ENSG00000149311,ENSG00000154767,ENSG00000123473,ENSG00000131747,ENSG00000137331,ENSG00000137337,ENSG00000145386,ENSG00000121101,ENSG00000070770,ENSG00000178295,ENSG00000166851,ENSG00000143624,ENSG00000134057…	ENSG00000176248,ENSG00000101182,ENSG00000183765,ENSG00000124688,ENSG00000078900,ENSG00000103264,ENSG00000184445,ENSG00000073282,ENSG00000184481,ENSG00000170855,ENSG00000196367,ENSG00000159593,ENSG00000197299,ENSG00000103035,ENSG00000197256,ENSG00000123374,ENSG00000197343,ENSG00000197170,ENSG00000198783,ENSG00000068878,ENSG00000134982,ENSG00000041357,ENSG00000078304,ENSG00000147601,ENSG00000118762…	0.896027	1.43076e-05	0.00189491
regulation of mitotic cell cycle phase transition(GO:1901990)	259	746	43	2352	1.8	216	28190	0.76	ENSG00000156970,ENSG00000126787,ENSG00000077684,ENSG00000119408,ENSG00000041515,ENSG00000140015,ENSG00000004897,ENSG00000175215,ENSG00000117399,ENSG00000154473,ENSG00000154493,ENSG00000175063,ENSG00000182185,ENSG00000075218,ENSG00000148411,ENSG00000117724,ENSG00000149311,ENSG00000154767,ENSG00000185630,ENSG00000097046,ENSG00000123473,ENSG00000138778,ENSG00000131747,ENSG00000137331,ENSG00000137337…	ENSG00000176248,ENSG00000101182,ENSG00000183765,ENSG00000124688,ENSG00000078900,ENSG00000103264,ENSG00000141867,ENSG00000184445,ENSG00000073282,ENSG00000184481,ENSG00000185988,ENSG00000170855,ENSG00000196367,ENSG00000159593,ENSG00000156831,ENSG00000197299,ENSG00000103035,ENSG00000147889,ENSG00000197256,ENSG00000123374,ENSG00000197343,ENSG00000155858,ENSG00000197170,ENSG00000198783,ENSG00000068878…	0.869623	2.05199e-06	0.000332862
regulation of cell cycle phase transition(GO:1901987)	269	771	44	2351	1.84	225	28181	0.79	ENSG00000156970,ENSG00000126787,ENSG00000077684,ENSG00000119408,ENSG00000041515,ENSG00000140015,ENSG00000004897,ENSG00000175215,ENSG00000117399,ENSG00000154473,ENSG00000154493,ENSG00000175063,ENSG00000182185,ENSG00000075218,ENSG00000176887,ENSG00000148411,ENSG00000117724,ENSG00000149311,ENSG00000154767,ENSG00000185630,ENSG00000097046,ENSG00000123473,ENSG00000138778,ENSG00000131747,ENSG00000137331…	ENSG00000170631,ENSG00000176248,ENSG00000101182,ENSG00000183765,ENSG00000124688,ENSG00000078900,ENSG00000103264,ENSG00000141867,ENSG00000184445,ENSG00000073282,ENSG00000184481,ENSG00000185988,ENSG00000170855,ENSG00000196367,ENSG00000159593,ENSG00000156831,ENSG00000197299,ENSG00000103035,ENSG00000147889,ENSG00000197256,ENSG00000123374,ENSG00000197343,ENSG00000155858,ENSG00000197170,ENSG00000198783…	0.851896	2.85393e-06	0.000441905
negative regulation of cell cycle phase transition(GO:1901988)	206	633	35	2360	1.46	171	28235	0.6	ENSG00000156970,ENSG00000077684,ENSG00000041515,ENSG00000004897,ENSG00000175215,ENSG00000117399,ENSG00000154473,ENSG00000154493,ENSG00000175063,ENSG00000075218,ENSG00000176887,ENSG00000148411,ENSG00000117724,ENSG00000149311,ENSG00000154767,ENSG00000123473,ENSG00000131747,ENSG00000137331,ENSG00000137337,ENSG00000145386,ENSG00000121101,ENSG00000070770,ENSG00000178295,ENSG00000166851,ENSG00000143624…	ENSG00000176248,ENSG00000101182,ENSG00000183765,ENSG00000124688,ENSG00000078900,ENSG00000103264,ENSG00000184445,ENSG00000073282,ENSG00000184481,ENSG00000170855,ENSG00000196367,ENSG00000159593,ENSG00000197299,ENSG00000103035,ENSG00000197256,ENSG00000123374,ENSG00000197343,ENSG00000197170,ENSG00000198783,ENSG00000068878,ENSG00000134982,ENSG00000041357,ENSG00000078304,ENSG00000147601,ENSG00000118762…	0.895585	1.06822e-05	0.00145556
negative regulation of cell cycle process(GO:0010948)	254	814	40	2355	1.67	214	28192	0.75	ENSG00000156970,ENSG00000077684,ENSG00000041515,ENSG00000004897,ENSG00000156509,ENSG00000175215,ENSG00000117399,ENSG00000154473,ENSG00000154493,ENSG00000175063,ENSG00000075218,ENSG00000176887,ENSG00000108055,ENSG00000148411,ENSG00000117724,ENSG00000149311,ENSG00000154767,ENSG00000123473,ENSG00000162063,ENSG00000131747,ENSG00000137331,ENSG00000137337,ENSG00000145386,ENSG00000121101,ENSG00000070770…	ENSG00000176248,ENSG00000101182,ENSG00000101144,ENSG00000183765,ENSG00000124688,ENSG00000078900,ENSG00000125378,ENSG00000103264,ENSG00000103274,ENSG00000141867,ENSG00000184445,ENSG00000073282,ENSG00000062650,ENSG00000184481,ENSG00000170855,ENSG00000181163,ENSG00000196367,ENSG00000159593,ENSG00000197299,ENSG00000103035,ENSG00000197256,ENSG00000123374,ENSG00000197343,ENSG00000197170,ENSG00000198783…	0.805401	1.7346e-05	0.0021487
DNA conformation change(GO:0071103)	192	633	44	2351	1.84	148	28258	0.52	ENSG00000124575,ENSG00000124610,ENSG00000124635,ENSG00000184678,ENSG00000197153,ENSG00000197238,ENSG00000197061,ENSG00000184897,ENSG00000140451,ENSG00000158406,ENSG00000278828,ENSG00000132475,ENSG00000233822,ENSG00000278705,ENSG00000185130,ENSG00000185129,ENSG00000121988,ENSG00000137812,ENSG00000118900,ENSG00000168298,ENSG00000108469,ENSG00000123485,ENSG00000127989,ENSG00000131747,ENSG00000184357…	ENSG00000073111,ENSG00000125398,ENSG00000119335,ENSG00000188976,ENSG00000184428,ENSG00000140326,ENSG00000140320,ENSG00000062650,ENSG00000102030,ENSG00000102054,ENSG00000156709,ENSG00000170820,ENSG00000155657,ENSG00000181163,ENSG00000123219,ENSG00000004700,ENSG00000107290,ENSG00000197299,ENSG00000147889,ENSG00000197275,ENSG00000076108,ENSG00000156502,ENSG00000142856,ENSG00000068878,ENSG00000198765…	1.27351	5.81732e-11	2.83096e-08
spindle assembly checkpoint(GO:0071173)	41	125	15	2380	0.63	26	28380	0.09	ENSG00000156970,ENSG00000004897,ENSG00000117399,ENSG00000154473,ENSG00000175063,ENSG00000137812,ENSG00000117724,ENSG00000149311,ENSG00000121101,ENSG00000178295,ENSG00000166851,ENSG00000169679,ENSG00000112742,ENSG00000164109,ENSG00000010244	ENSG00000176248,ENSG00000134982,ENSG00000147601,ENSG00000141552,ENSG00000153107,ENSG00000176386,ENSG00000047410,ENSG00000130177,ENSG00000116670,ENSG00000196510,ENSG00000002822,ENSG00000136014,ENSG00000128789,ENSG00000205629,ENSG00000120129,ENSG00000164162,ENSG00000110200,ENSG00000144635,ENSG00000099910,ENSG00000089053,ENSG00000053900,ENSG00000170142,ENSG00000094880,ENSG00000126226,ENSG00000126215…	1.92854	1.99322e-07	4.84994e-05
mitotic spindle checkpoint(GO:0071174)	45	132	17	2378	0.71	28	28378	0.1	ENSG00000156970,ENSG00000004897,ENSG00000117399,ENSG00000154473,ENSG00000175063,ENSG00000117724,ENSG00000149311,ENSG00000123473,ENSG00000121101,ENSG00000070770,ENSG00000178295,ENSG00000166851,ENSG00000134057,ENSG00000169679,ENSG00000112742,ENSG00000164109,ENSG00000010244	ENSG00000176248,ENSG00000134982,ENSG00000147601,ENSG00000141552,ENSG00000153107,ENSG00000176386,ENSG00000047410,ENSG00000130177,ENSG00000116670,ENSG00000196510,ENSG00000002822,ENSG00000136014,ENSG00000128789,ENSG00000205629,ENSG00000120129,ENSG00000164162,ENSG00000110200,ENSG00000144635,ENSG00000099910,ENSG00000101266,ENSG00000172167,ENSG00000089053,ENSG00000053900,ENSG00000170142,ENSG00000094880…	1.98036	1.75457e-08	5.69231e-06
renal system development(GO:0072001)	252	499	38	2357	1.59	214	28192	0.75	ENSG00000185920,ENSG00000126562,ENSG00000151490,ENSG00000170873,ENSG00000198707,ENSG00000176692,ENSG00000260027,ENSG00000187535,ENSG00000176887,ENSG00000103449,ENSG00000049883,ENSG00000146021,ENSG00000114251,ENSG00000149571,ENSG00000162849,ENSG00000074181,ENSG00000185008,ENSG00000137834,ENSG00000117707,ENSG00000074047,ENSG00000154734,ENSG00000114315,ENSG00000185630,ENSG00000137203,ENSG00000196712…	ENSG00000126778,ENSG00000151208,ENSG00000174059,ENSG00000101144,ENSG00000018408,ENSG00000157483,ENSG00000119509,ENSG00000159640,ENSG00000188906,ENSG00000181092,ENSG00000125398,ENSG00000140297,ENSG00000078900,ENSG00000125378,ENSG00000006016,ENSG00000103241,ENSG00000073282,ENSG00000183691,ENSG00000011465,ENSG00000197461,ENSG00000196159,ENSG00000077782,ENSG00000170961,ENSG00000170927,ENSG00000147869…	0.753259	7.79786e-05	0.00766108
CENP-A containing nucleosome assembly(GO:0034080)	28	69	10	2385	0.42	18	28388	0.06	ENSG00000197238,ENSG00000197061,ENSG00000158406,ENSG00000278705,ENSG00000137812,ENSG00000123485,ENSG00000115163,ENSG00000175792,ENSG00000129534,ENSG00000274618	ENSG00000102054,ENSG00000181163,ENSG00000123219,ENSG00000142856,ENSG00000153044,ENSG00000102384,ENSG00000153147,ENSG00000048649,ENSG00000031691,ENSG00000162521,ENSG00000203760,ENSG00000197837,ENSG00000159055,ENSG00000138092,ENSG00000188312,ENSG00000104147,ENSG00000151725,ENSG00000166451	1.88898	2.82044e-05	0.00320261
forebrain neuron differentiation(GO:0021879)	43	90	13	2382	0.54	30	28376	0.11	ENSG00000075213,ENSG00000103449,ENSG00000114251,ENSG00000185008,ENSG00000117707,ENSG00000114315,ENSG00000138795,ENSG00000115844,ENSG00000139289,ENSG00000144355,ENSG00000127152,ENSG00000178568,ENSG00000087510	ENSG00000007372,ENSG00000118257,ENSG00000197548,ENSG00000103126,ENSG00000004848,ENSG00000130827,ENSG00000169136,ENSG00000145147,ENSG00000162624,ENSG00000149295,ENSG00000184144,ENSG00000109756,ENSG00000099250,ENSG00000164405,ENSG00000169855,ENSG00000179348,ENSG00000136238,ENSG00000165240,ENSG00000105953,ENSG00000139352,ENSG00000136352,ENSG00000168505,ENSG00000136535,ENSG00000107831,ENSG00000100697…	1.64136	1.4599e-05	0.00189491
forebrain generation of neurons(GO:0021872)	52	113	14	2381	0.58	38	28368	0.13	ENSG00000066279,ENSG00000075213,ENSG00000103449,ENSG00000114251,ENSG00000185008,ENSG00000117707,ENSG00000114315,ENSG00000138795,ENSG00000115844,ENSG00000139289,ENSG00000144355,ENSG00000127152,ENSG00000178568,ENSG00000087510	ENSG00000007372,ENSG00000118257,ENSG00000197548,ENSG00000103126,ENSG00000077782,ENSG00000004848,ENSG00000154342,ENSG00000133961,ENSG00000130827,ENSG00000169136,ENSG00000145147,ENSG00000162624,ENSG00000149295,ENSG00000184144,ENSG00000109756,ENSG00000099250,ENSG00000164405,ENSG00000169855,ENSG00000179348,ENSG00000136238,ENSG00000165240,ENSG00000080166,ENSG00000105953,ENSG00000139352,ENSG00000136352…	1.47921	2.98466e-05	0.00333353
establishment or maintenance of cell polarity(GO:0007163)	131	295	27	2368	1.13	104	28302	0.37	ENSG00000040275,ENSG00000107104,ENSG00000198707,ENSG00000175216,ENSG00000141376,ENSG00000140443,ENSG00000067606,ENSG00000121957,ENSG00000148498,ENSG00000080986,ENSG00000162849,ENSG00000120899,ENSG00000154928,ENSG00000001631,ENSG00000115163,ENSG00000165527,ENSG00000138182,ENSG00000112851,ENSG00000136158,ENSG00000134516,ENSG00000072864,ENSG00000101680,ENSG00000127603,ENSG00000107560,ENSG00000166483…	ENSG00000151208,ENSG00000188878,ENSG00000007372,ENSG00000103241,ENSG00000159753,ENSG00000151474,ENSG00000197386,ENSG00000007168,ENSG00000073350,ENSG00000118046,ENSG00000123338,ENSG00000150054,ENSG00000198752,ENSG00000124171,ENSG00000142945,ENSG00000084733,ENSG00000125878,ENSG00000103494,ENSG00000086827,ENSG00000147316,ENSG00000115694,ENSG00000131236,ENSG00000116641,ENSG00000162738,ENSG00000132694…	1.13233	2.53798e-06	0.000402122
skeletal system development(GO:0001501)	400	785	59	2336	2.46	341	28065	1.2	ENSG00000186792,ENSG00000197467,ENSG00000147862,ENSG00000198353,ENSG00000186153,ENSG00000142871,ENSG00000155090,ENSG00000176692,ENSG00000003137,ENSG00000176624,ENSG00000102174,ENSG00000260027,ENSG00000187535,ENSG00000176887,ENSG00000147408,ENSG00000156427,ENSG00000118523,ENSG00000114251,ENSG00000162733,ENSG00000164946,ENSG00000158008,ENSG00000074047,ENSG00000168283,ENSG00000148516,ENSG00000185630…	ENSG00000126778,ENSG00000152785,ENSG00000141753,ENSG00000011258,ENSG00000069011,ENSG00000188783,ENSG00000072080,ENSG00000101144,ENSG00000157557,ENSG00000125398,ENSG00000125378,ENSG00000152591,ENSG00000152595,ENSG00000073282,ENSG00000185960,ENSG00000183682,ENSG00000119699,ENSG00000183691,ENSG00000157227,ENSG00000170891,ENSG00000126524,ENSG00000103126,ENSG00000152582,ENSG00000102024,ENSG00000090932…	0.731738	1.93262e-06	0.000321145
negative regulation of cellular component organization(GO:0051129)	452	1164	60	2335	2.51	392	28014	1.38	ENSG00000156970,ENSG00000118193,ENSG00000151490,ENSG00000107104,ENSG00000004897,ENSG00000197122,ENSG00000156509,ENSG00000117399,ENSG00000154473,ENSG00000175063,ENSG00000141376,ENSG00000140451,ENSG00000075213,ENSG00000067606,ENSG00000114251,ENSG00000108187,ENSG00000148356,ENSG00000132359,ENSG00000185008,ENSG00000137834,ENSG00000137877,ENSG00000117724,ENSG00000149311,ENSG00000117650,ENSG00000132535…	ENSG00000159692,ENSG00000196092,ENSG00000151239,ENSG00000003402,ENSG00000176248,ENSG00000186635,ENSG00000197694,ENSG00000066248,ENSG00000101144,ENSG00000186625,ENSG00000019991,ENSG00000197635,ENSG00000181092,ENSG00000077549,ENSG00000119335,ENSG00000154096,ENSG00000188976,ENSG00000125378,ENSG00000042493,ENSG00000103274,ENSG00000197548,ENSG00000126803,ENSG00000198168,ENSG00000062650,ENSG00000176171…	0.607775	5.77754e-05	0.005964
organelle fission(GO:0048285)	497	1336	94	2301	3.92	403	28003	1.42	ENSG00000156970,ENSG00000126787,ENSG00000196074,ENSG00000157456,ENSG00000040275,ENSG00000066279,ENSG00000119408,ENSG00000147874,ENSG00000184661,ENSG00000119638,ENSG00000004897,ENSG00000186185,ENSG00000156509,ENSG00000175216,ENSG00000003137,ENSG00000117399,ENSG00000068796,ENSG00000154473,ENSG00000148773,ENSG00000175063,ENSG00000198924,ENSG00000182185,ENSG00000140443,ENSG00000158402,ENSG00000133739…	ENSG00000057468,ENSG00000141759,ENSG00000176248,ENSG00000101144,ENSG00000186625,ENSG00000019991,ENSG00000188906,ENSG00000183765,ENSG00000124688,ENSG00000182263,ENSG00000125378,ENSG00000152670,ENSG00000103275,ENSG00000125337,ENSG00000184445,ENSG00000126803,ENSG00000101057,ENSG00000062650,ENSG00000176171,ENSG00000185988,ENSG00000119684,ENSG00000011426,ENSG00000102096,ENSG00000151491,ENSG00000155657…	1.04333	7.11832e-16	1.61657e-12
regulation of mitotic nuclear division(GO:0007088)	114	327	26	2369	1.09	88	28318	0.31	ENSG00000156970,ENSG00000126787,ENSG00000119408,ENSG00000004897,ENSG00000117399,ENSG00000154473,ENSG00000175063,ENSG00000140443,ENSG00000158402,ENSG00000117724,ENSG00000149311,ENSG00000117650,ENSG00000138798,ENSG00000138778,ENSG00000121101,ENSG00000138182,ENSG00000178295,ENSG00000166851,ENSG00000136122,ENSG00000169679,ENSG00000112742,ENSG00000164109,ENSG00000010244,ENSG00000112029,ENSG00000087586…	ENSG00000176248,ENSG00000101144,ENSG00000124688,ENSG00000125378,ENSG00000184445,ENSG00000011426,ENSG00000182585,ENSG00000158806,ENSG00000156831,ENSG00000125538,ENSG00000078401,ENSG00000134982,ENSG00000068903,ENSG00000147601,ENSG00000124205,ENSG00000141552,ENSG00000086827,ENSG00000198887,ENSG00000124006,ENSG00000153107,ENSG00000176386,ENSG00000047410,ENSG00000149554,ENSG00000146247,ENSG00000130177…	1.26179	5.08087e-07	0.000111664
mitotic spindle assembly checkpoint(GO:0007094)	40	123	14	2381	0.58	26	28380	0.09	ENSG00000156970,ENSG00000004897,ENSG00000117399,ENSG00000154473,ENSG00000175063,ENSG00000117724,ENSG00000149311,ENSG00000121101,ENSG00000178295,ENSG00000166851,ENSG00000169679,ENSG00000112742,ENSG00000164109,ENSG00000010244	ENSG00000176248,ENSG00000134982,ENSG00000147601,ENSG00000141552,ENSG00000153107,ENSG00000176386,ENSG00000047410,ENSG00000130177,ENSG00000116670,ENSG00000196510,ENSG00000002822,ENSG00000136014,ENSG00000128789,ENSG00000205629,ENSG00000120129,ENSG00000164162,ENSG00000110200,ENSG00000144635,ENSG00000099910,ENSG00000089053,ENSG00000053900,ENSG00000170142,ENSG00000094880,ENSG00000126226,ENSG00000126215…	1.85912	9.5177e-07	0.000169978
metaphase/anaphase transition of mitotic cell cycle(GO:0007091)	45	122	17	2378	0.71	28	28378	0.1	ENSG00000156970,ENSG00000126787,ENSG00000119408,ENSG00000004897,ENSG00000117399,ENSG00000154473,ENSG00000175063,ENSG00000117724,ENSG00000149311,ENSG00000138778,ENSG00000121101,ENSG00000166851,ENSG00000169679,ENSG00000112742,ENSG00000164109,ENSG00000010244,ENSG00000112029	ENSG00000176248,ENSG00000156831,ENSG00000134982,ENSG00000147601,ENSG00000141552,ENSG00000198887,ENSG00000153107,ENSG00000176386,ENSG00000047410,ENSG00000122966,ENSG00000130177,ENSG00000116670,ENSG00000196510,ENSG00000002822,ENSG00000136014,ENSG00000128789,ENSG00000139687,ENSG00000036257,ENSG00000164162,ENSG00000099910,ENSG00000089053,ENSG00000053900,ENSG00000170142,ENSG00000135476,ENSG00000094804…	1.98036	1.75457e-08	5.69231e-06
[truncated: 2,064 more rows]

## Sheet: Recon
(R)-HZ00 downregulated
None at p-value < 0.01
HZ05 downregulated
None at p-value < 0.01
(R)-HZ00 upregulated
#term	term_size	term_size_in_genome	list1_positives	list1_negatives	list1_percentage	list2_positives	list2_negatives	list2_percentage	list1_positive_ids	list2_positive_ids	odds_ratio_log	pvalue	adj_pvalue
[truncated: 28 more rows]

## Sheet: Interprot
(R)-HZ00 downregulated
[truncated: 187 more rows]
